# Supplementary material for: Mergeomics: multidimensional data integration to identify pathogenic perturbations to biological systems
Source: BMC Genomics. 2016 Nov 4;17:874. doi: 10.1186/s12864-016-3198-9 (PMC5097440; doi:10.1186/s12864-016-3198-9)
Supplement: Additional file 3: — Full results from pathway-level meta-analysis for MSEA using total cholesterol GWAS from GLGC, Finnish and Framingham. (XLSX 147 kb) [file 12864_2016_3198_MOESM3_ESM.xlsx]

## Sheet: Information
Full results from pathway-level meta-analysis for MSEA using total cholesterol GWAS from GLGC, Finnish and Framingham
Columns information:
Pathway	Gene set description
Finnish	Enrichment P-value for Finnish cohorts
Framingham	Enrichment P-value for the Framingham Study
GLGC	Enrichment P-value for the Global Lipid Genetics Consortium
MetaP (without GLGC)	P-value from pathway-level meta-analysis on Finnish and Framingham only
MetaP (with GLGC)	P-value from pathway-level meta-analysis
Meta-GWAS	P-value from GWAS meta-analysis
FDR	False discovery rate

## Sheet: MSEA
Pathway	Finnish	Framingham	GLGC	MetaP (without GLGC)	MetaP (with GLGC)	Meta-GWAS	FDR
Lipid digestion, mobilization, and transport	6.85528e-05	3.49834e-06	7.11144e-07	2.12673e-09	1.72753e-14	9.9e-06	2.12191e-11
Lipoprotein metabolism	2.11489e-05	1.52693e-05	1.15617e-06	2.55565e-09	3.22478e-14	3.93e-06	2.12191e-11
Chylomicron-mediated lipid transport	1.30637e-05	1.35895e-05	1.90668e-05	1.42323e-09	2.45102e-13	9.41e-06	1.07518e-10
Metabolism of lipids and lipoproteins	0.000701653	0.0195799	7.00458e-07	0.000100846	2.93414e-09	0.000275	9.65331e-07
Cytosolic tRNA aminoacylation	0.000263938	0.00821904	0.0119751	1.68173e-05	1.36661e-06	0.002	0.000303687
Binding and Uptake of Ligands by Scavenger Receptors	0.0130807	0.0050956	0.000441375	0.00035046	1.38459e-06	0.00119	0.000303687
Scavenging by Class A Receptors	0.0148117	0.00604869	0.000603767	0.000462568	2.39862e-06	0.000341	0.00045094
Metabolism	0.014711	0.0330782	0.000113836	0.00226178	4.36715e-06	0.00104	0.000638575
PPARA Activates Gene Expression	0.0217959	0.0059749	0.00147231	0.000676868	7.35257e-06	0.047	0.000967599
Retinoid metabolism and transport	0.0970101	0.00177146	0.000904792	0.00143908	1.14395e-05	0.0382	0.00136858
Regulation of Lipid Metabolism by Peroxisome proliferator-activated receptor alpha (PPARalpha)	0.047839	0.00957797	0.00162443	0.00229451	2.98957e-05	0.0251	0.00302637
Fatty acid, triacylglycerol, and ketone body metabolism	0.0330842	0.0222205	0.0032478	0.00326041	7.4562e-05	0.0275	0.00613272
Clathrin derived vesicle budding	0.0122285	0.0535682	0.00432346	0.0031649	9.01455e-05	0.0497	0.00678412
Diseases associated with visual transduction	0.0391783	0.0128794	0.00654386	0.00239036	9.33648e-05	0.00457	0.00678412
ABC transporters	0.0170805	0.128603	0.000688536	0.0107544	9.7947e-05	0.00177	0.00678412
Visual phototransduction	0.0426411	0.0150928	0.00739483	0.00298372	0.000129953	0.00771	0.00855091
Platelet sensitization by LDL	0.288921	0.00304191	0.00138939	0.00981649	0.000140565	0.629	0.00880871
PPAR signaling pathway	0.00195101	0.352093	0.00183304	0.0104672	0.000183358	0.0333	0.0109682
Golgi Associated Vesicle Biogenesis	0.0203003	0.0972846	0.00345734	0.00901245	0.000241075	0.0642	0.0137937
trans-Golgi Network Vesicle Budding	0.0272904	0.0674191	0.0147265	0.0078346	0.00061853	0.0386	0.0339161
Membrane Trafficking	0.00619205	0.116721	0.0385373	0.00451358	0.000809116	0.00217	0.0425919
Norepinephrine Neurotransmitter Release Cycle	0.0654667	NA	0.00450248	0.0654667	0.00177899	0.0446	0.0900442
Cell surface interactions at the vascular wall	0.222518	0.0185234	0.0157828	0.0219774	0.00195038	0.0571	0.095063
T Cell Receptor Signaling Pathway	0.0439608	0.0146687	0.144435	0.00300365	0.002148	0.0493	0.100956
ABC-family proteins mediated transport	0.100528	0.127886	0.00645756	0.0438502	0.00232998	0.139	0.105
Effects of calcineurin in Keratinocyte Differentiation	0.122042	0.0368486	0.0266299	0.0183846	0.00239362	0.00687	0.105
TPO Signaling Pathway	0.0803832	0.0125553	0.113353	0.00500589	0.00254901	0.0646	0.108209
Na+/Cl- dependent neurotransmitter transporters	0.117031	0.0911118	0.0133617	0.0371577	0.00310658	0.0464	0.127758
PDGF Signaling Pathway	0.0397761	0.00986217	0.281663	0.00193592	0.00355082	0.00878	0.141602
alpha-Linolenic acid metabolism	0.00606788	0.656817	0.00568005	0.0683726	0.00371998	0.0154	0.143985
Regulation of Cholesterol Biosynthesis by SREBP (SREBF)	0.153933	0.169881	0.00455688	0.0813459	0.00407876	0.0897	0.153361
Ras Signaling Pathway	0.0772469	0.183212	0.0169867	0.0499377	0.00511855	0.0941	0.187111
Disease	0.0300638	0.160878	0.05989	0.0211833	0.0053004	0.0796	0.18842
Aminoacyl-tRNA biosynthesis	0.00374612	0.212191	0.174209	0.00702923	0.0054407	0.074	0.18842
Caspase-mediated cleavage of cytoskeletal proteins	0.00774902	NA	0.121852	0.00774902	0.00560792	0.048	0.188881
Glycosphingolipid biosynthesis - lacto and neolacto series	0.309095	0.102459	0.00461025	0.105868	0.005819	0.2	0.188881
Growth Hormone Signaling Pathway	0.155664	0.0328222	0.0669305	0.0218177	0.00598853	0.0657	0.188881
SLBP independent Processing of Histone Pre-mRNAs	0.0255587	NA	0.05542	0.0255587	0.00609427	0.0677	0.188881
tRNA Aminoacylation	0.0124972	0.285181	0.0636438	0.0235018	0.00617166	0.0943	0.188881
BCR Signaling Pathway	0.185261	0.0373855	0.0513689	0.029167	0.00642589	0.0444	0.189004
Nuclear Receptors in Lipid Metabolism and Toxicity	0.0672908	NA	0.021734	0.0672908	0.0064629	0.0276	0.189004
Scavenging of Heme from Plasma	0.152683	NA	0.00779817	0.152683	0.00745155	0.0422	0.213179
EGF Signaling Pathway	0.109743	0.0130393	0.232675	0.0073113	0.00786639	0.013	0.220259
Cholesterol biosynthesis	0.358073	NA	0.00193034	0.358073	0.0107191	0.43	0.290688
Calnexin/calreticulin cycle	0.0839191	NA	0.0308416	0.0839191	0.0108235	0.659	0.290688
Role of MAL in Rho-Mediated Activation of SRF	0.104538	NA	0.0238929	0.104538	0.0110758	0.102	0.291515
Organic cation/anion/zwitterion transport	0.408545	NA	0.00146978	0.408545	0.0117112	0.00181	0.302195
Systemic lupus erythematosus	0.181649	0.0288962	0.136902	0.0236056	0.0121587	0.103	0.305305
Membrane binding and targetting of GAG proteins	0.0527631	NA	0.0593586	0.0527631	0.0122957	0.0361	0.305305
Retinol metabolism	0.0558162	0.106314	0.148954	0.0224147	0.0125754	0.189	0.306467
Fc Epsilon Receptor I Signaling in Mast Cells	0.11594	0.0796893	0.110509	0.0328559	0.0135788	0.313	0.32013
Vitamin C in the Brain	0.0139595	NA	NA	0.0139595	0.0139595	0.00483	0.32013
Botulinum neurotoxicity	0.0350161	0.0703977	0.301591	0.0101025	0.0140297	0.112	0.32013
Amyloids	0.282181	0.0102119	0.183909	0.0203308	0.0142157	0.156	0.32013
Lysosome	0.00151921	0.958453	0.00535585	0.192063	0.0144815	0.0362	0.32013
N-glycan trimming in the ER and Calnexin/Calreticulin cycle	0.0620721	NA	0.0609748	0.0620721	0.0145956	0.531	0.32013
Fc gamma R-mediated phagocytosis	0.0387608	0.199252	0.131954	0.0325022	0.0157129	0.0204	0.338986
SODD/TNFR1 Signaling Pathway	0.040103	NA	0.108927	0.040103	0.0174976	0.094	0.371401
Rac 1 cell motility signaling pathway	0.125795	0.0833598	0.133977	0.0368479	0.0178696	0.213	0.373277
Signaling Pathway from G-Protein Families	0.134143	0.171916	0.0632945	0.0732307	0.0193348	0.0391	0.397573
Mitotic Telophase/Cytokinesis	0.321243	NA	0.00716445	0.321243	0.0197042	0.415	0.398934
Biological oxidations	0.201255	0.287429	0.0166732	0.161435	0.0208899	0.17	0.416532
Abacavir transport and metabolism	0.0213848	NA	NA	0.0213848	0.0213848	0.00139	0.420036
Mitochondrial Protein Import	0.0704547	0.538551	0.0184475	0.165347	0.0227984	0.202	0.441217
Platelet Amyloid Precursor Protein Pathway	0.0443959	0.214351	0.177033	0.0389524	0.0241619	0.00327	0.444324
Activation of Gene Expression by SREBP (SREBF)	0.284931	0.359054	0.00660278	0.255567	0.0245758	0.0958	0.444324
Pyrimidine metabolism	0.200245	0.166438	0.0558233	0.10041	0.0248263	0.24	0.444324
Nerve growth factor pathway (NGF)	0.0631217	0.144729	0.208869	0.0336045	0.0248656	0.423	0.444324
Eukaryotic protein translation	0.00811117	NA	0.360163	0.00811117	0.0254123	0.759	0.444324
Inactivation of Gsk3 by AKT causes accumulation of b-catenin in Alveolar Macrophages	0.44458	0.00554698	0.241765	0.0290856	0.0255114	0.166	0.444324
Amyotrophic lateral sclerosis (ALS)	0.133334	0.170579	0.0943672	0.0723498	0.025606	0.0953	0.444324
Gap junction trafficking	0.113876	0.0664424	0.253699	0.0277113	0.0257817	0.353	0.444324
Amine compound SLC transporters	0.217566	0.256768	0.0272517	0.15533	0.0263157	0.0864	0.444324
SLC-mediated transmembrane transport	0.53578	0.0600419	0.029724	0.150186	0.0265675	0.0371	0.444324
B cell receptor signaling pathway	0.15475	0.156051	0.0935149	0.0758756	0.026673	0.0143	0.444324
Signaling by Activin	0.0788765	NA	0.100295	0.0788765	0.0284606	0.0129	0.463821
Mechanism of Gene Regulation by Peroxisome Proliferators via PPARa(alpha)	0.25196	0.0223292	0.268283	0.029222	0.0285914	0.0616	0.463821
NFAT and Hypertrophy of the heart (Transcription in the broken heart)	0.212316	0.0465768	0.212311	0.0399051	0.029292	0.271	0.463821
Regulation of the Fanconi anemia pathway	0.136834	NA	0.0574008	0.136834	0.0294375	0.249	0.463821
Spliceosome	0.108641	0.250451	0.0869639	0.0887723	0.0296512	0.18	0.463821
Allograft rejection	0.22086	0.0309714	0.26674	0.0311658	0.029958	0.19	0.463821
EPO Signaling Pathway	0.104918	NA	0.0827206	0.104918	0.0309172	0.599	0.469043
Glycerophospholipid biosynthesis	0.0655977	0.151645	0.246647	0.0363102	0.03135	0.0167	0.469043
Downregulation of ERBB2:ERBB3 signaling	0.192386	NA	0.0389616	0.192386	0.0313645	0.123	0.469043
Gap junction trafficking and regulation	0.171415	0.0669423	0.224177	0.0417548	0.0320981	0.429	0.473668
Assembly Of The HIV Virion	0.0697491	NA	0.12874	0.0697491	0.0324773	0.0374	0.473668
Regulation of gene expression in beta cells	0.9074	0.0104361	0.0137381	0.242975	0.0327536	0.0381	0.473668
DNA strand elongation	0.0457585	NA	0.203452	0.0457585	0.0375667	0.202	0.537367
VEGF signaling pathway	0.232507	0.126821	0.115075	0.0927817	0.0380567	0.0359	0.538522
Synthesis of PA	0.127357	0.0679279	0.342643	0.0314457	0.0398331	0.13	0.554361
Removal of the Flap Intermediate	0.0752473	NA	0.149692	0.0752473	0.0400185	0.28	0.554361
SLBP Dependent Processing of Replication-Dependent Histone Pre-mRNAs	0.0830077	NA	0.1393	0.0830077	0.0404438	0.0788	0.554417
Pre-NOTCH Processing in Golgi	0.414875	NA	0.0126064	0.414875	0.0414023	0.355	0.556565
Porphyrin and chlorophyll metabolism	0.0336508	0.686104	0.0490508	0.17082	0.0416865	0.102	0.556565
Lysosome Vesicle Biogenesis	0.231666	0.0106774	0.522352	0.0159331	0.0427248	0.353	0.556565
Intrinsic Prothrombin Activation Pathway	0.109093	0.154398	0.233974	0.0558763	0.0429366	0.0166	0.556565
Processing of Capped Intronless Pre-mRNA	0.0759898	NA	0.162459	0.0759898	0.0437198	0.168	0.556565
Condensation of Prometaphase Chromosomes	0.102741	NA	0.1259	0.102741	0.0440418	0.352	0.556565
Cell Cycle: G1/S Check Point	0.576008	0.0203684	0.140901	0.0948725	0.0453143	0.0336	0.556565
RNA Polymerase I Promoter Clearance	0.119112	0.226946	0.15847	0.086351	0.0454046	0.308	0.556565
Chemokine receptors bind chemokines	0.0748895	0.174641	0.291114	0.04645	0.0455546	0.361	0.556565
Ethanol oxidation	0.248408	NA	0.0437929	0.248408	0.0456658	0.532	0.556565
IGF-1 Signaling Pathway	0.261632	0.0625164	0.227986	0.0622625	0.0460333	0.389	0.556565
Acute Myocardial Infarction	0.106897	0.119043	0.314355	0.0433282	0.0466656	0.00508	0.556565
Angiotensin-converting enzyme 2 regulates heart function	0.0467441	NA	NA	0.0467441	0.0467441	0.00238	0.556565
IL 6 signaling pathway	0.0910498	0.138207	0.318829	0.0433444	0.0473923	0.214	0.556565
RNA Polymerase I Chain Elongation	0.119478	0.23915	0.158037	0.0910932	0.0476503	0.244	0.556565
Activation of Src by Protein-tyrosine phosphatase alpha	0.0383532	NA	0.281137	0.0383532	0.0483153	0.0162	0.556565
Nitrogen metabolism	0.334883	0.0147337	0.393672	0.0328068	0.0485617	0.0182	0.556565
Unwinding of DNA	0.049078	NA	0.244952	0.049078	0.0486905	0.0455	0.556565
Endocytosis	0.0428229	0.486107	0.132028	0.107483	0.0487303	0.0518	0.556565
Trka Receptor Signaling Pathway	0.119061	NA	0.124411	0.119061	0.0495109	0.0102	0.556565
Links between Pyk2 and Map Kinases	0.170393	0.0856681	0.297053	0.0504124	0.0497348	0.0308	0.556565
TNFR2 Signaling Pathway	0.0784139	NA	0.18232	0.0784139	0.0502773	0.129	0.556565
TGF-beta receptor signaling activates SMADs	0.0142359	0.407786	0.33742	0.0432641	0.0503277	0.0705	0.556565
mRNA Splicing	0.1126	0.607219	0.0305727	0.25296	0.0521676	0.355	0.572104
Metabolism of xenobiotics by cytochrome P450	0.185586	0.078511	0.310625	0.0512323	0.0527653	0.765	0.573878
CS/DS degradation	0.112993	NA	0.151548	0.112993	0.0565594	0.182	0.6101
Processive synthesis on the lagging strand	0.0841626	NA	0.199424	0.0841626	0.0581279	0.421	0.614089
mRNA 3'-end processing	0.167293	0.414895	0.0634902	0.202054	0.0591071	0.474	0.614089
Fc epsilon RI signaling pathway	0.0625946	0.288327	0.270407	0.0695693	0.0592972	0.0782	0.614089
DNA replication	0.0529767	NA	0.280629	0.0529767	0.0600973	0.226	0.614089
Endogenous sterols	0.0779639	0.38051	0.168271	0.111541	0.0606136	0.0879	0.614089
Platelet homeostasis	0.0982439	0.192824	0.302191	0.0634109	0.0610859	0.14	0.614089
Maturity onset diabetes of the young	0.791901	0.0791228	0.0188544	0.336212	0.0611765	0.0941	0.614089
mTOR Signaling Pathway	0.0138631	NA	0.507221	0.0138631	0.0613376	0.995	0.614089
Resolution of AP sites via the multiple-nucleotide patch replacement pathway	0.16785	NA	0.112818	0.16785	0.0620837	0.996	0.614089
ER-Phagosome pathway	0.454874	0.114973	0.0889809	0.176435	0.062235	0.143	0.614089
Regulation of beta-cell development	0.846553	0.0418496	0.0259343	0.308351	0.0628628	0.0653	0.614089
Regulation of KIT signaling	0.140229	0.322396	0.133125	0.138043	0.0628657	0.251	0.614089
TGF-beta signaling pathway	0.00690958	0.628464	0.3029	0.065641	0.0629955	0.23	0.614089
Pancreatic cancer	0.259469	0.364901	0.0516373	0.241871	0.0652162	0.068	0.631063
CXCR4 Signaling Pathway	0.492688	0.0146752	0.347176	0.0601438	0.0674109	0.0958	0.632742
Linoleic acid metabolism	0.0345698	0.0543547	0.797268	0.00777337	0.0674414	0.178	0.632742
Asthma	0.318183	0.118048	0.179505	0.12058	0.0685624	0.0779	0.632742
Insulin Signaling Pathway	0.100755	0.11461	0.464092	0.0397698	0.0689506	0.471	0.632742
Neurotransmitter Release Cycle	0.632966	0.0923305	0.057221	0.242655	0.0692886	0.259	0.632742
GPVI-mediated activation cascade	0.129511	0.343384	0.153191	0.139348	0.0701048	0.358	0.632742
Immunoregulatory interactions between a Lymphoid and a non-Lymphoid cell	0.984607	0.0278147	0.00260754	0.569018	0.0706692	0.127	0.632742
Phase II conjugation	0.480369	0.323473	0.0207629	0.359921	0.0708307	0.336	0.632742
Post-Elongation Processing of Intronless pre-mRNA	0.0445212	NA	0.353888	0.0445212	0.0711241	0.237	0.632742
Gap junction degradation	0.251752	NA	0.0800564	0.251752	0.0712814	0.263	0.632742
Insulin Processing	0.00389969	0.387201	0.658698	0.018579	0.0713906	0.0127	0.632742
PTM: gamma carboxylation, hypusine formation and arylsulfatase activation	0.0537065	0.445224	0.214882	0.108269	0.0714754	0.0948	0.632742
Skeletal muscle hypertrophy is regulated via AKT/mTOR pathway	0.824362	0.0102904	0.125718	0.163972	0.0720226	0.271	0.632742
Apoptotic Signaling in Response to DNA Damage	0.104503	0.165972	0.381102	0.0576999	0.0721211	0.0342	0.632742
Dendritic cells in regulating TH1 and TH2 Development	0.392112	0.0817669	0.202322	0.119235	0.0744202	0.178	0.648589
Hexose transport	0.365657	0.20066	0.0995422	0.201506	0.0771927	0.0384	0.668326
Drug metabolism - cytochrome P450	0.269172	0.118416	0.254372	0.101764	0.0778422	0.847	0.669545
ALK in cardiac myocytes	0.206349	0.283403	0.150216	0.1625	0.0805362	0.0291	0.675469
Glutamate Neurotransmitter Release Cycle	0.201834	NA	0.126358	0.201834	0.0808661	0.551	0.675469
Assembly of collagen fibrils and other multimeric structures	0.0267959	0.214502	0.619657	0.0271741	0.0814881	0.0102	0.675469
IL 3 signaling pathway	0.0733218	NA	0.301842	0.0733218	0.0817458	0.79	0.675469
Synthesis of PC	0.121038	NA	0.212895	0.121038	0.0822134	0.136	0.675469
mRNA Processing	0.112586	0.587425	0.0785822	0.24152	0.0823448	0.748	0.675469
Gene Expression	0.0295012	0.730285	0.129192	0.183739	0.082513	0.0432	0.675469
Signaling by FGFR1 fusion mutants	0.627414	0.0887282	0.0838411	0.234592	0.0826372	0.977	0.675469
CCR3 signaling in Eosinophils	0.546231	0.00536848	0.516285	0.0425523	0.0834437	0.114	0.677395
Pertussis toxin-insensitive CCR5 Signaling in Macrophage	0.357312	0.0559083	0.335134	0.0833458	0.0845707	0.041	0.677395
Factors involved in megakaryocyte development and platelet production	0.119672	0.907715	0.00573598	0.542286	0.0849036	0.239	0.677395
Prefoldin mediated transfer of substrate to CCT/TriC	0.753603	0.0390792	0.0970677	0.223458	0.0852413	0.246	0.677395
Ceramide Signaling Pathway	0.0503994	0.414302	0.303528	0.0945172	0.0854465	0.142	0.677395
Glucose transport	0.398444	0.216155	0.0930386	0.230487	0.086068	0.0409	0.678236
Amino acid and oligopeptide SLC transporters	0.284161	0.118786	0.274771	0.107752	0.0874219	1	0.678533
mRNA Splicing - Major Pathway	0.103898	0.734528	0.0431697	0.3272	0.0875995	0.349	0.678533
Glycine, serine and threonine metabolism	0.026739	0.295551	0.548052	0.040463	0.0876525	0.0395	0.678533
Regulation of mRNA Stability by Proteins that Bind AU-rich Elements	0.377211	0.288355	0.0735724	0.268981	0.0901458	0.184	0.692698
FCERI mediated Ca+2 mobilization	0.110995	0.603114	0.087913	0.248662	0.0908184	0.222	0.692698
Regulation of Glucokinase by Glucokinase Regulatory Protein	0.477711	0.139384	0.120867	0.210298	0.0911872	0.0728	0.692698
Metabolism of RNA	0.584916	0.0782348	0.135041	0.197569	0.0915878	0.129	0.692698
Biosynthesis of unsaturated fatty acids	0.0934206	0.964184	0.00291552	0.633242	0.0944476	0.0636	0.707167
mRNA Decay by 5' to 3' Exoribonuclease	0.0486161	NA	0.422849	0.0486161	0.0950487	0.0885	0.707167
Hemostasis	0.0621414	0.577463	0.176912	0.171392	0.0951129	0.0611	0.707167
Metabolism of non-coding RNA	0.363877	0.220946	0.125856	0.214787	0.0956528	0.0288	0.707186
Acetylcholine Neurotransmitter Release Cycle	0.144126	NA	0.224747	0.144126	0.0992778	0.296	0.722981
Transcription	0.149055	0.361205	0.202995	0.161837	0.099293	0.358	0.722981
Steroid hormone biosynthesis	0.189876	0.422688	0.125656	0.223929	0.0999159	0.434	0.722981
Phase 1 - Functionalization of compounds	0.122292	0.38016	0.230189	0.149518	0.101306	0.221	0.722981
Cytochrome P450 - arranged by substrate type	0.042578	0.339869	0.47228	0.0656226	0.101613	0.076	0.722981
Cytokines and Inflammatory Response	0.444008	0.222096	0.0981572	0.260891	0.10221	0.366	0.722981
RNA Polymerase I Transcription	0.127175	0.36097	0.242332	0.145112	0.102575	0.291	0.722981
Signaling by BMP	0.00170722	0.505762	0.763953	0.0196989	0.102608	0.113	0.722981
T cell receptor signaling pathway	0.181528	0.44081	0.128287	0.227094	0.102734	0.0736	0.722981
Glycosphingolipid biosynthesis - globo series	0.239592	NA	0.140817	0.239592	0.103534	0.619	0.724736
Metabolism of mRNA	0.486071	0.143131	0.140753	0.218072	0.104269	0.297	0.726018
Antigen Presentation: Folding, assembly and peptide loading of class I MHC	0.406989	NA	0.0640083	0.406989	0.107012	0.0482	0.731931
Granzyme A mediated Apoptosis Pathway	0.107113	NA	NA	0.107113	0.107113	0.425	0.731931
Regulation of eIF4e and p70 S6 Kinase	0.362305	0.0508235	0.438885	0.0797738	0.107993	0.348	0.731931
Synthesis of PE	0.201259	NA	0.180774	0.201259	0.108021	0.254	0.731931
Extension of Telomeres	0.151663	NA	0.235851	0.151663	0.108088	0.341	0.731931
Beta defensins	0.259081	0.0784906	0.469218	0.0724636	0.108455	0.462	0.731931
Removal of DNA patch containing abasic residue	0.192977	NA	0.195143	0.192977	0.111134	0.791	0.746186
SHC1 events in EGFR signaling	0.111885	NA	0.310438	0.111885	0.113143	0.458	0.750296
Thyroid cancer	0.195376	0.446094	0.135853	0.241116	0.113455	0.203	0.750296
Post-Elongation Processing of Intron-Containing pre-mRNA	0.1844	0.666377	0.052782	0.370138	0.114087	0.161	0.750296
Nitric Oxide Signaling Pathway	0.178463	0.0518202	0.679633	0.0357571	0.114671	0.0709	0.750296
Nuclear Receptor transcription pathway	0.129063	0.693257	0.0736304	0.32908	0.115458	0.256	0.750296
Downregulation of TGF-beta receptor signaling	0.0675601	0.475433	0.303838	0.135636	0.116108	0.152	0.750296
Inhibition of replication initiation of damaged DNA by RB1/E2F1	0.116342	NA	NA	0.116342	0.116342	0.378	0.750296
Formation of RNA Pol II elongation complex	0.0730923	0.512906	0.26064	0.157533	0.116908	0.254	0.750296
Sonic Hedgehog (SHH) Receptor Ptc1 Regulates cell cycle	0.117596	NA	NA	0.117596	0.117596	0.702	0.750296
Frs2-mediated activation	0.155962	NA	0.25276	0.155962	0.117844	0.631	0.750296
VEGF, Hypoxia, and Angiogenesis	0.628748	0.0545079	0.219148	0.183815	0.118387	0.0608	0.750296
Rho cell motility signaling pathway	0.281088	0.185817	0.287298	0.148801	0.120094	0.171	0.750296
Processing of Capped Intron-Containing Pre-mRNA	0.276904	0.569156	0.0530644	0.383823	0.120169	0.255	0.750296
Terpenoid backbone biosynthesis	0.754113	NA	0.0095989	0.754113	0.121065	0.313	0.750296
PKC-catalyzed phosphorylation of inhibitory phosphoprotein of myosin phosphatase	0.2185	0.00747241	0.882381	0.0115884	0.12129	0.0106	0.750296
Proteasome	0.578274	0.172273	0.101388	0.298496	0.121591	0.0899	0.750296
Peptide hormone biosynthesis	0.0429648	NA	0.527081	0.0429648	0.121755	0.251	0.750296
Ubiquitin-dependent degradation of Cyclin D	0.425215	0.343027	0.0772375	0.337549	0.122144	0.139	0.750296
Extracellular matrix organization	0.0613312	0.362446	0.455015	0.0900564	0.12309	0.0582	0.750296
RNA Polymerase II Transcription Termination	0.0905479	0.790354	0.0699692	0.353986	0.123427	0.203	0.750296
AKT phosphorylates targets in the cytosol	0.555037	NA	0.0384605	0.555037	0.124477	0.0327	0.750296
Telomere Maintenance	0.282374	0.390459	0.127754	0.272983	0.125174	0.366	0.750296
Cooperation of Prefoldin and TriC/CCT in actin and tubulin folding	0.728048	0.0499302	0.170748	0.23135	0.125314	0.193	0.750296
Calcitonin-like ligand receptors	0.125739	NA	NA	0.125739	0.125739	0.363	0.750296
Pathogenic Escherichia coli infection	0.0859726	0.22064	0.560381	0.065472	0.125999	0.103	0.750296
Synthesis of DNA	0.167313	0.662466	0.076055	0.349814	0.126757	0.13	0.751405
SOS-mediated signalling	0.12633	NA	0.322121	0.12633	0.128105	0.394	0.755994
Role of Erk5 in Neuronal Survival	0.239763	NA	0.186109	0.239763	0.12904	0.504	0.758112
Primary immunodeficiency	0.186224	0.559501	0.121699	0.299858	0.135229	0.37	0.782447
snRNP Assembly	0.337709	0.248738	0.209432	0.218925	0.135625	0.0271	0.782447
One carbon pool by folate	0.167249	NA	0.279276	0.167249	0.136522	0.869	0.782447
Chaperonin-mediated protein folding	0.817633	0.0288948	0.182268	0.241752	0.136623	0.256	0.782447
IL-2 Receptor Beta Chain in T cell Activation	0.253556	0.190508	0.360185	0.138188	0.136665	0.287	0.782447
Processing of Intronless Pre-mRNAs	0.104428	NA	0.385182	0.104428	0.13675	0.314	0.782447
Drug metabolism - other enzymes	0.464693	0.428976	0.0547777	0.42496	0.140434	0.852	0.792637
Resolution of Abasic Sites (AP sites)	0.182897	NA	0.267695	0.182897	0.140571	0.778	0.792637
Chaperones modulate interferon Signaling Pathway	0.627629	0.117319	0.158246	0.270874	0.140845	0.334	0.792637
Synthesis of PIPs at the plasma membrane	0.155802	0.0896606	0.689371	0.0479532	0.141357	0.253	0.792637
Multiple antiapoptotic pathways from IGF-1R signaling lead to BAD phosphorylation	0.185844	0.244138	0.393858	0.130988	0.142004	1	0.792637
CD40L Signaling Pathway	0.15857	NA	0.303686	0.15857	0.142155	0.327	0.792637
Role of BRCA1, BRCA2 and ATR in Cancer Susceptibility	0.357639	0.391539	0.113253	0.325415	0.142804	0.335	0.792637
Keratan sulfate biosynthesis	0.599584	0.169571	0.127606	0.309413	0.143864	0.164	0.792637
TGF beta signaling pathway	0.150618	0.476912	0.226924	0.220074	0.143952	0.117	0.792637
HIV Transcription Elongation	0.131001	0.381697	0.34371	0.157208	0.146011	0.27	0.797184
Phenylalanine metabolism	0.187253	NA	0.274398	0.187253	0.14642	0.132	0.797184
Transport of glucose and other sugars, bile salts and organic acids, metal ions and amine compounds	0.895874	0.246973	0.00864921	0.657674	0.14855	0.146	0.797184
p53-Independent G1/S DNA damage checkpoint	0.37598	0.433554	0.0936755	0.366248	0.149101	0.197	0.797184
SHC-related events triggered by IGF1R	0.310438	0.224061	0.293558	0.187777	0.149862	0.707	0.797184
CDK-mediated phosphorylation and removal of Cdc6	0.599943	0.339821	0.0512252	0.45503	0.150312	0.123	0.797184
Neurotrophin signaling pathway	0.311066	0.410934	0.142194	0.305838	0.150899	0.269	0.797184
Ubiquitin-dependent degradation of Cyclin D1	0.440136	0.305949	0.13008	0.320869	0.151506	0.115	0.797184
Phosphoinositides and their downstream targets.	0.0946789	0.797032	0.0970739	0.366773	0.152074	0.0504	0.797184
Fanconi Anemia pathway	0.754076	0.159866	0.0708941	0.413897	0.152484	0.168	0.797184
p38 MAPK Signaling Pathway	0.0373883	0.849431	0.152223	0.298473	0.152759	0.0729	0.797184
Early Phase of HIV Life Cycle	0.468671	NA	0.0865248	0.468671	0.154102	0.332	0.797184
Lagging Strand Synthesis	0.165402	NA	0.321316	0.165402	0.154869	0.454	0.797184
Retrograde neurotrophin signalling	0.27218	NA	0.204769	0.27218	0.15581	0.293	0.797184
Tie2 Signaling	0.0537669	0.638691	0.311632	0.187538	0.156763	0.128	0.797184
Association of TriC/CCT with target proteins during biosynthesis	0.564262	0.16025	0.182525	0.278245	0.157904	0.21	0.797184
Cell Cycle: G2/M Checkpoint	0.23122	0.184704	0.459126	0.12419	0.158236	0.94	0.797184
Prolactin receptor signaling	0.431543	NA	0.106716	0.431543	0.158242	0.814	0.797184
Serotonin Neurotransmitter Release Cycle	0.254157	NA	0.226669	0.254157	0.15915	0.587	0.797184
Acute myeloid leukemia	0.214739	0.206992	0.452045	0.127913	0.159294	0.256	0.797184
Homologous recombination	0.514251	0.125296	0.274728	0.2156	0.161507	0.288	0.797184
Gamma-carboxylation, transport, and amino-terminal cleavage of proteins	0.162201	NA	NA	0.162201	0.162201	0.0721	0.797184
NRAGE signals death through JNK	0.0530034	0.210835	0.762142	0.0435267	0.16222	0.0416	0.797184
Phospholipid metabolism	0.0653467	0.0571772	0.916803	0.0144383	0.162264	0.0336	0.797184
Prolonged ERK activation events	0.186348	NA	0.309343	0.186348	0.162981	0.937	0.797184
Dimerization of procaspase-8	0.173857	NA	0.326339	0.173857	0.162994	0.0889	0.797184
Formation of HIV-1 elongation complex containing HIV-1 Tat	0.15068	0.438308	0.304452	0.200287	0.163115	0.43	0.797184
Non-homologous end-joining	0.461317	NA	0.0983696	0.461317	0.16318	0.819	0.797184
Extrinsic Pathway for Apoptosis	0.309711	NA	0.186377	0.309711	0.163183	0.212	0.797184
Telomere C-strand (Lagging Strand) Synthesis	0.171196	NA	0.332503	0.171196	0.164149	0.326	0.797184
Limonene and pinene degradation	0.358464	NA	0.153965	0.358464	0.164204	0.0769	0.797184
Glycolysis / Gluconeogenesis	0.235179	0.523467	0.151809	0.319592	0.164351	0.384	0.797184
GRB2 events in EGFR signaling	0.12193	NA	0.415454	0.12193	0.164767	0.424	0.797184
Base Excision Repair	0.150966	NA	0.367183	0.150966	0.166052	0.664	0.800457
Non-small cell lung cancer	0.112842	0.419279	0.404603	0.158471	0.169405	0.136	0.813637
Meiosis	0.577648	0.23311	0.134105	0.353191	0.171863	0.546	0.820649
Human Cytomegalovirus and Map Kinase Pathways	0.168004	NA	0.353624	0.168004	0.172112	0.259	0.820649
Degradation of beta-catenin by the destruction complex	0.777919	0.10202	0.130635	0.360527	0.173578	0.791	0.823449
Apoptosis induced DNA fragmentation	0.390642	NA	0.147673	0.390642	0.174562	0.19	0.823449
FCERI mediated MAPK activation	0.0406043	0.83539	0.199294	0.293538	0.175981	0.296	0.823449
Glutathione synthesis and recycling	0.366224	NA	0.165386	0.366224	0.17633	0.503	0.823449
Gap junction assembly	0.124984	NA	0.440773	0.124984	0.179089	0.278	0.823449
Tyrosine metabolism	0.21785	0.500368	0.208527	0.290982	0.179299	0.239	0.823449
Phospholipids as signalling intermediaries	0.249968	0.0450494	0.782502	0.0469214	0.179495	0.0918	0.823449
Initial triggering of complement	0.165474	NA	0.373506	0.165474	0.17995	0.186	0.823449
Lysine degradation	0.455356	0.576005	0.0480091	0.522427	0.18008	0.104	0.823449
Post-Elongation Processing of the Transcript	0.169234	0.863102	0.0430101	0.538633	0.180887	0.166	0.823449
G1/S-Specific Transcription	0.347389	NA	0.185941	0.347389	0.18171	0.953	0.823449
Stabilization of p53	0.598886	0.387317	0.062156	0.489887	0.181928	0.237	0.823449
Synthesis of bile acids and bile salts via 27-hydroxycholesterol	0.336225	NA	0.195127	0.336225	0.182343	0.417	0.823449
Formation of incision complex in GG-NER	0.234707	NA	0.288748	0.234707	0.182618	0.307	0.823449
Dopamine Neurotransmitter Release Cycle	0.367307	NA	0.173946	0.367307	0.183142	0.747	0.823449
Elongation arrest and recovery	0.115313	0.386542	0.469538	0.146508	0.183343	0.197	0.823449
Signalling to RAS	0.299851	0.352723	0.254622	0.261612	0.183449	0.428	0.823449
Autodegradation of the E3 ubiquitin ligase COP1	0.609889	0.380555	0.0631114	0.49295	0.184781	0.2	0.823449
Transport of Mature Transcript to Cytoplasm	0.601974	0.285183	0.106984	0.413507	0.185148	0.182	0.823449
Activation of IRF3/IRF7 mediated by TBK1/IKK epsilon	0.17714	NA	0.369553	0.17714	0.186599	0.273	0.823449
Apoptotic DNA fragmentation and tissue homeostasis	0.187985	NA	NA	0.187985	0.187985	0.353	0.823449
Syndecan interactions	0.524423	0.227549	0.198397	0.313891	0.18805	0.302	0.823449
IL-10 Anti-inflammatory Signaling Pathway	0.642944	0.0862883	0.299875	0.24027	0.189713	0.0695	0.823449
Pentose and glucuronate interconversions	0.465796	NA	0.12386	0.465796	0.189959	0.636	0.823449
Metabolism of amino acids and derivatives	0.39384	0.249914	0.282206	0.252204	0.190028	0.11	0.823449
Orc1 removal from chromatin	0.369791	0.499933	0.117798	0.40704	0.190301	0.123	0.823449
Processive synthesis on the C-strand of the telomere	0.469644	NA	0.123129	0.469644	0.19113	0.905	0.823449
Glioma	0.531845	0.14558	0.295527	0.245127	0.19119	0.171	0.823449
Cyclin A:Cdk2-associated events at S phase entry	0.429434	0.308061	0.202481	0.315527	0.19135	0.202	0.823449
fMLP induced chemokine gene expression in HMC-1 cells	0.833383	0.0696232	0.158604	0.35893	0.191471	0.194	0.823449
Formation of HIV elongation complex in the absence of HIV Tat	0.109624	0.381973	0.51124	0.139837	0.193134	0.277	0.825602
Chronic myeloid leukemia	0.536133	0.29066	0.149724	0.372285	0.193495	0.238	0.825602
Aldosterone-regulated sodium reabsorption	0.0703924	0.0467212	0.951028	0.0129516	0.193954	0.0532	0.825602
Meiotic Recombination	0.580379	0.203896	0.193155	0.329286	0.194626	0.262	0.825602
Ascorbate and aldarate metabolism	0.518238	NA	0.10368	0.518238	0.195108	0.72	0.825602
GABA synthesis, release, reuptake and degradation	0.0880547	0.682451	0.273959	0.26729	0.196555	0.553	0.827766
Striated Muscle Contraction	0.158493	0.710136	0.152034	0.376002	0.197279	0.0856	0.827766
Bioactive Peptide Induced Signaling Pathway	0.277664	0.0585539	0.753681	0.0636163	0.197909	0.2	0.827766
CBL mediated ligand-induced downregulation of EGF receptors	0.177106	NA	0.39234	0.177106	0.198136	0.0354	0.827766
Recycling pathway of L1	0.683853	0.0441548	0.407461	0.193018	0.199639	0.211	0.829392
Polymerase switching	0.055775	NA	0.657834	0.055775	0.201096	0.285	0.829392
Pausing and recovery of HIV elongation	0.127901	0.459812	0.416552	0.190818	0.201577	0.178	0.829392
Transport of Mature mRNA derived from an Intron-Containing Transcript	0.537945	0.264079	0.182501	0.352455	0.202644	0.0724	0.829392
Transcription factor CREB and its extracellular signals	0.164521	0.1081	0.780156	0.0588334	0.202875	0.195	0.829392
RNA Polymerase II Transcription Elongation	0.0946355	0.524246	0.425508	0.188012	0.20292	0.202	0.829392
Caspase-8 activation	0.110837	NA	0.518594	0.110837	0.202936	0.128	0.829392
NEP/NS2 Interacts with the Cellular Export Machinery	0.329875	0.120913	0.571506	0.127366	0.204433	0.193	0.830686
Cadmium induces DNA synthesis and proliferation in macrophages	0.856499	0.0192792	0.338528	0.23884	0.206051	0.114	0.830686
Base excision repair	0.317991	0.349528	0.287542	0.271576	0.206072	0.865	0.830686
Rab GTPases Mark Targets In The Endocytotic Machinery	0.0433565	NA	0.710593	0.0433565	0.206466	0.667	0.830686
Metabolism of proteins	0.636915	0.12754	0.264752	0.288727	0.206709	0.104	0.830686
Activation of the phototransduction cascade	0.20704	NA	NA	0.20704	0.20704	0.461	0.830686
Vpr-mediated nuclear import of PICs	0.504652	0.147478	0.354801	0.231988	0.208128	0.0999	0.832512
Deregulation of CDK5 in Alzheimers Disease	0.239156	NA	0.33203	0.239156	0.209413	0.0211	0.834969
Angiotensin II mediated activation of JNK Pathway via Pyk2 dependent signaling	0.193616	0.260481	0.543723	0.143378	0.210011	0.0783	0.834969
Collagen formation	0.0348352	0.541569	0.624473	0.113348	0.210725	0.0381	0.835283
Role of PI3K subunit p85 in regulation of Actin Organization and Cell Migration	0.308359	0.325542	0.333109	0.250249	0.212112	0.198	0.83553
Passive Transport by Aquaporins	0.280271	NA	0.292074	0.280271	0.212265	0.863	0.83553
Growth hormone receptor signaling	0.657741	NA	0.0625644	0.657741	0.212692	0.885	0.83553
Nuclear Envelope Breakdown	0.421069	0.174792	0.407362	0.211204	0.214668	0.0701	0.837207
TNF/Stress Related Signaling	0.209369	0.490816	0.296823	0.278248	0.215291	0.272	0.837207
Selective expression of chemokine receptors during T-cell polarization	0.491699	0.235566	0.267005	0.300042	0.215604	0.471	0.837207
Death Receptor Signalling	0.513219	NA	0.125894	0.513219	0.215664	0.411	0.837207
Vif-mediated degradation of APOBEC3G	0.489438	0.465053	0.10755	0.467823	0.217211	0.123	0.839046
Signaling by TGF-beta Receptor Complex	0.107143	0.640417	0.31961	0.266354	0.217681	0.191	0.839046
p53-Independent DNA Damage Response	0.543307	0.488144	0.0771689	0.522287	0.21866	0.203	0.839046
Antigen processing-Cross presentation	0.898109	0.104899	0.0866157	0.504718	0.218688	0.125	0.839046
Activation of DNA fragmentation factor	0.549709	NA	0.112981	0.549709	0.221289	0.167	0.841363
Leishmania infection	0.785572	0.13797	0.152327	0.416461	0.222167	0.0199	0.841363
Classical Complement Pathway	0.830902	0.0532501	0.252407	0.321275	0.222427	0.496	0.841363
Keratan sulfate/keratin metabolism	0.544476	0.411554	0.114735	0.468485	0.22411	0.154	0.841363
Glutathione conjugation	0.819967	0.121044	0.145343	0.428581	0.224525	0.645	0.841363
HIV Life Cycle	0.0436384	0.726343	0.421663	0.216643	0.225455	0.142	0.841363
MPS I - Hurler syndrome	0.0274593	0.613458	0.627786	0.12437	0.225561	0.44	0.841363
Reproduction	0.407907	0.166588	0.459958	0.19794	0.22625	0.636	0.841363
DEx/H-box helicases activate type I IFN and inflammatory cytokines production	0.269751	NA	0.327251	0.269751	0.226538	0.0935	0.841363
Activation of Matrix Metalloproteinases	0.37042	0.0585176	0.725495	0.0897743	0.226662	0.199	0.841363
Amino acid synthesis and interconversion (transamination)	0.233078	NA	0.37229	0.233078	0.227932	0.298	0.841363
Downregulation of SMAD2/3:SMAD4 transcriptional activity	0.130188	0.710274	0.235977	0.343113	0.228094	0.0179	0.841363
Autodegradation of Cdh1 by Cdh1:APC/C	0.618952	0.436918	0.0758359	0.540535	0.228253	0.533	0.841363
Map Kinase Inactivation of SMRT Corepressor	0.37089	NA	0.235274	0.37089	0.228672	0.264	0.841363
GRB2:SOS provides linkage to MAPK signaling for Intergrins	0.160655	NA	0.476742	0.160655	0.228881	0.456	0.841363
Inhibition of Cellular Proliferation by Gleevec	0.0246621	0.105398	0.973852	0.0114567	0.230569	0.66	0.842856
Cleavage of Growing Transcript in the Termination Region	0.171578	0.927309	0.0374327	0.640305	0.231145	0.222	0.842856
Pentose phosphate pathway	0.73778	NA	0.0468905	0.73778	0.231209	0.608	0.842856
Non-integrin membrane-ECM interactions	0.109196	0.771694	0.220287	0.365453	0.233896	0.364	0.850295
Nucleotide excision repair	0.122012	0.577721	0.390356	0.246631	0.23572	0.636	0.854568
M/G1 Transition	0.194526	0.668992	0.208179	0.382105	0.237565	0.0757	0.858042
Glycoprotein hormones	0.0466007	NA	0.74879	0.0466007	0.237983	0.26	0.858042
Destabilization of mRNA by Tristetraprolin (TTP)	0.817825	0.0651716	0.267409	0.334233	0.239469	0.264	0.861042
Androgen biosynthesis	0.242222	NA	NA	0.242222	0.242222	0.682	0.865638
Alanine, aspartate and glutamate metabolism	0.849553	0.0205435	0.419713	0.237967	0.242265	0.165	0.865638
Erk and PI-3 Kinase Are Necessary for Collagen Binding in Corneal Epithelia	0.187789	0.234041	0.658282	0.12722	0.243505	0.512	0.865638
Starch and sucrose metabolism	0.43173	0.170028	0.469134	0.212952	0.243583	0.296	0.865638
Dual incision reaction in GG-NER	0.261021	NA	0.367276	0.261021	0.244326	0.329	0.865638
MPS IIIC - Sanfilippo syndrome C	0.0594647	0.59153	0.5519	0.173892	0.244694	0.203	0.865638
Signaling by NODAL	0.131334	NA	0.558959	0.131334	0.245994	0.0405	0.866816
Reversible Hydration of Carbon Dioxide	0.251028	NA	0.382989	0.251028	0.246635	0.0625	0.866816
HIV elongation arrest and recovery	0.152217	0.460845	0.477119	0.213106	0.247363	0.25	0.866816
Signaling by constitutively active EGFR	0.233259	0.615526	0.228678	0.379356	0.248285	0.142	0.866816
DNA Repair	0.134413	0.654398	0.31958	0.308178	0.24832	0.255	0.866816
Antigen Activates B Cell Receptor Leading to Generation of Second Messengers	0.717962	0.0990648	0.322357	0.307793	0.249456	0.766	0.867222
Cross-presentation of soluble exogenous antigens (endosomes)	0.657971	0.445014	0.0752352	0.575335	0.249824	0.159	0.867222
Regulation of activated PAK-2p34 by proteasome mediated degradation	0.408342	0.615302	0.109845	0.517302	0.250414	0.0889	0.867222
APC/C:Cdh1 mediated degradation of Cdc20 and other APC/C:Cdh1 targeted proteins in late mitosis/early G1	0.485986	0.532618	0.113515	0.513177	0.251272	0.296	0.867524
Regulation by c-FLIP	0.111917	NA	0.606653	0.111917	0.251819	0.142	0.867524
Basigin interactions	0.898303	0.0233594	0.333455	0.306104	0.253861	0.269	0.870972
DNA Replication	0.261171	0.662041	0.177727	0.437714	0.254144	0.151	0.870972
RNA Polymerase II Transcription	0.0706486	0.859461	0.231239	0.390527	0.257471	0.394	0.877814
Receptor-ligand binding initiates the second proteolytic cleavage of Notch receptor	0.657976	NA	0.0938522	0.657976	0.259856	0.29	0.877814
Glucuronidation	0.260564	NA	NA	0.260564	0.260564	0.726	0.877814
Vitamin B5 (pantothenate) metabolism	0.78071	NA	0.0464813	0.78071	0.261021	0.468	0.877814
Ether lipid metabolism	0.141726	0.0765854	0.918411	0.0384897	0.261453	0.278	0.877814
Methylation	0.131935	NA	0.584973	0.131935	0.261647	0.496	0.877814
Control of Gene Expression by Vitamin D Receptor	0.636666	NA	0.105254	0.636666	0.261658	0.802	0.877814
YAP1- and WWTR1 (TAZ)-stimulated gene expression	0.150407	0.826791	0.156872	0.473748	0.262588	0.306	0.877814
RNA Polymerase I Promoter Escape	0.050424	NA	0.771276	0.050424	0.262789	0.513	0.877814
Acyl chain remodelling of PS	0.126714	0.102611	0.904823	0.044253	0.262811	0.148	0.877814
Synthesis of very long-chain fatty acyl-CoAs	0.0978992	NA	0.66213	0.0978992	0.267973	0.424	0.891155
Global Genomic NER (GG-NER)	0.223193	NA	0.454983	0.223193	0.268159	0.605	0.891155
Nicotinate and nicotinamide metabolism	0.31297	0.0606584	0.833902	0.0749085	0.268933	0.508	0.891476
HS-GAG biosynthesis	0.0361505	0.431249	0.818291	0.0817658	0.269978	0.177	0.89269
Nonsense Mediated Decay Independent of the Exon Junction Complex	0.539801	0.436026	0.160252	0.482763	0.271315	0.321	0.893797
Negative regulators of RIG-I/MDA5 signaling	0.272772	0.697206	0.167369	0.475172	0.271671	0.468	0.893797
Transport of inorganic cations/anions and amino acids/oligopeptides	0.219547	0.337603	0.558928	0.199504	0.273243	0.96	0.895035
Wnt signaling pathway	0.614219	0.278483	0.232746	0.416823	0.276639	0.364	0.895035
Intestinal immune network for IgA production	0.414245	0.182014	0.541893	0.213296	0.27813	0.162	0.895035
Leading Strand Synthesis	0.0724179	NA	0.735359	0.0724179	0.278893	0.519	0.895035
Regulation of IFNG signaling	0.564919	NA	0.160926	0.564919	0.2793	0.453	0.895035
Interleukin-6 signaling	0.514811	NA	0.194853	0.514811	0.280296	0.176	0.895035
Telomeres, Telomerase, Cellular Aging, and Immortality	0.697685	0.31929	0.145697	0.513558	0.280488	0.281	0.895035
Export of Viral Ribonucleoproteins from Nucleus	0.42917	0.138363	0.603123	0.185304	0.280925	0.172	0.895035
Transport of Ribonucleoproteins into the Host Nucleus	0.679784	0.140697	0.347124	0.333088	0.281229	0.163	0.895035
Attenuation of GPCR Signaling	0.348244	0.107071	0.735869	0.124203	0.281527	0.113	0.895035
Removal of licensing factors from origins	0.408074	0.591516	0.162173	0.499702	0.284465	0.0989	0.895035
SMAD2/SMAD3:SMAD4 heterotrimer regulates transcription	0.0747188	0.675418	0.503762	0.242705	0.28632	0.0184	0.895035
Peptide chain elongation	0.648655	0.391441	0.139961	0.52991	0.286871	0.535	0.895035
Role of Ran in mitotic spindle regulation	0.28738	NA	NA	0.28738	0.28738	0.666	0.895035
Arginine and proline metabolism	0.54035	0.095876	0.592041	0.197267	0.287474	0.151	0.895035
Synthesis of IP2, IP, and Ins in the cytosol	0.245692	NA	0.458662	0.245692	0.28775	0.0328	0.895035
Synthesis of bile acids and bile salts via 7alpha-hydroxycholesterol	0.424278	0.527786	0.199341	0.465836	0.288669	0.367	0.895035
Phagosomal maturation (early endosomal stage)	0.08733	0.474719	0.675723	0.157532	0.28871	0.257	0.895035
Eukaryotic Translation Termination	0.579191	0.398198	0.182388	0.48359	0.288815	0.338	0.895035
S Phase	0.219135	0.756779	0.188291	0.477688	0.289041	0.223	0.895035
Iron uptake and transport	0.0580492	0.677962	0.560481	0.216393	0.290262	0.136	0.895035
ISG15 antiviral mechanism	0.529198	0.481078	0.163318	0.50728	0.290669	0.205	0.895035
BMAL1:CLOCK/NPAS2 Activates Circadian Expression	0.567215	0.418467	0.179299	0.489697	0.290776	0.318	0.895035
Inflammasomes	0.169884	NA	0.569699	0.169884	0.290869	0.351	0.895035
Translocation of GLUT4 to the Plasma Membrane	0.0386712	0.214148	0.946023	0.035219	0.291488	0.0018	0.895035
SHC-related events	0.161681	0.217972	0.793167	0.105797	0.291845	0.56	0.895035
MPS IV - Morquio syndrome B	0.0686196	0.734408	0.468535	0.271568	0.293883	0.403	0.895035
Amine-derived hormones	0.285245	NA	0.423961	0.285245	0.295715	0.0603	0.895035
Bile acid and bile salt metabolism	0.699433	0.201844	0.269493	0.412617	0.296328	0.00118	0.895035
Signal regulatory protein (SIRP) family interactions	0.336915	NA	0.368634	0.336915	0.296382	0.861	0.895035
Oxidative Stress Induced Gene Expression Via Nrf2	0.422033	NA	0.288453	0.422033	0.296814	0.0857	0.895035
Regulation of DNA replication	0.410808	0.589103	0.179077	0.499935	0.29783	0.136	0.895035
Cell-extracellular matrix interactions	0.257495	NA	0.460495	0.257495	0.297875	0.217	0.895035
Xenobiotics	0.184265	NA	0.560688	0.184265	0.298796	0.281	0.895035
Vpu mediated degradation of CD4	0.611617	0.679535	0.0480532	0.702043	0.298836	0.176	0.895035
RNA Polymerase I Transcription Termination	0.0485952	NA	0.81967	0.0485952	0.299286	0.445	0.895035
Galactose metabolism	0.376924	0.328776	0.439171	0.296261	0.299669	0.368	0.895035
Cytosolic Iron-sulfur Cluster Assembly	0.351066	NA	0.361121	0.351066	0.300911	0.479	0.895035
DNA Replication Pre-Initiation	0.278259	0.692869	0.206388	0.476312	0.301055	0.0605	0.895035
Transport of Mature mRNA Derived from an Intronless Transcript	0.550631	0.157166	0.491618	0.267139	0.30168	0.115	0.895035
Toll-like receptor signaling pathway	0.530629	0.359826	0.268629	0.420953	0.30186	0.485	0.895035
Induction of apoptosis through DR3 and DR4/5 Death Receptors	0.251759	0.580197	0.332925	0.370733	0.301984	0.167	0.895035
Interactions of Rev with host cellular proteins	0.306967	0.121965	0.781158	0.118872	0.30296	0.171	0.895035
PD-1 signaling	0.326891	NA	0.389384	0.326891	0.303	0.707	0.895035
Metabolism of nucleotides	0.869899	0.0976196	0.235144	0.45235	0.303413	0.606	0.895035
TNFR1 Signaling Pathway	0.12012	0.810997	0.276078	0.417986	0.304217	0.069	0.895035
SCF-beta-TrCP mediated degradation of Emi1	0.632032	0.512848	0.104485	0.603046	0.304296	0.208	0.895035
Unfolded Protein Response	0.260659	0.350133	0.556178	0.234015	0.304693	0.421	0.895035
Protein folding	0.499786	0.0381416	0.815651	0.104949	0.306859	0.298	0.899391
Apoptotic cleavage of cellular proteins	0.132717	0.580303	0.519603	0.259738	0.309394	0.39	0.901306
Role of EGF Receptor Transactivation by GPCRs in Cardiac Hypertrophy	0.568421	0.209056	0.413866	0.326113	0.310791	0.129	0.901306
Interferon Signaling	0.444595	0.522156	0.221074	0.476384	0.311326	0.262	0.901306
How does salmonella hijack a cell	0.267288	NA	0.471781	0.267288	0.312351	0.185	0.901306
Antiviral mechanism by IFN-stimulated genes	0.52331	0.401858	0.25702	0.446541	0.313307	0.207	0.901306
CD28 dependent Vav1 pathway	0.349284	NA	0.381844	0.349284	0.313336	0.407	0.901306
WNT Signaling Pathway	0.883436	0.0182046	0.523525	0.262261	0.313645	0.321	0.901306
Aspirin Blocks Signaling Pathway Involved in Platelet Activation	0.635897	0.0471244	0.68619	0.174239	0.313682	0.123	0.901306
Cobalamin (Cbl, vitamin B12) transport and metabolism	0.201194	0.720178	0.278908	0.428733	0.313831	0.443	0.901306
Chromosome Maintenance	0.506923	0.343089	0.326067	0.392261	0.314361	0.992	0.901306
Cyclin E associated events during G1/S transition	0.672035	0.29191	0.233546	0.471174	0.316003	0.263	0.903174
Regulation of Rheb GTPase activity by AMPK	0.0600588	NA	0.811563	0.0600588	0.317682	0.166	0.903174
CYP2E1 reactions	0.292069	NA	0.450986	0.292069	0.317704	0.299	0.903174
Transcription of the HIV genome	0.0915496	0.757528	0.427062	0.327247	0.318622	0.561	0.903174
TRAF6 mediated NF-kB activation	0.134699	0.587101	0.527882	0.265876	0.319107	0.0554	0.903174
Influence of Ras and Rho proteins on G1 to S Transition	0.818895	0.320906	0.103783	0.623759	0.319131	0.408	0.903174
Complement and coagulation cascades	0.438811	0.101938	0.730379	0.15689	0.31989	0.354	0.903381
Transcriptional activity of SMAD2/SMAD3:SMAD4 heterotrimer	0.0998593	0.723426	0.455373	0.312984	0.321794	0.0373	0.904715
Switching of origins to a post-replicative state	0.395841	0.74241	0.11806	0.607732	0.322482	0.104	0.904715
MPS IV - Morquio syndrome A	0.046575	0.855549	0.431672	0.330936	0.324033	0.345	0.904715
Activation of Genes by ATF4	0.83338	0.215605	0.16807	0.550776	0.325957	0.362	0.904715
RNA Polymerase I Transcription Initiation	0.0659639	0.75781	0.510937	0.284059	0.326266	0.589	0.904715
Fc epsilon receptor (FCERI) signaling	0.418249	0.525892	0.261902	0.46017	0.32646	0.433	0.904715
Pyrimidine metabolism	0.438245	0.822939	0.0606748	0.707235	0.326666	0.903	0.904715
Complement cascade	0.339333	0.202078	0.683402	0.188665	0.328054	0.461	0.904715
MPS VI - Maroteaux-Lamy syndrome	0.062999	0.816468	0.444988	0.328476	0.329066	0.257	0.904715
Complement Pathway	0.710602	0.104113	0.47568	0.309482	0.329507	0.732	0.904715
Antigen processing: Ubiquitination & Proteasome degradation	0.669949	0.33829	0.216724	0.506385	0.330269	0.765	0.904715
Role of MEF2D in T-cell Apoptosis	0.65961	0.12905	0.48427	0.30546	0.330631	0.15	0.904715
Elastic fibre formation	0.256264	0.767933	0.201665	0.521753	0.330714	0.307	0.904715
NCAM signaling for neurite out-growth	0.272215	0.37288	0.57085	0.255312	0.33212	0.152	0.904715
Fertilization	0.464154	0.135588	0.671973	0.19998	0.33356	0.365	0.904715
Valine, leucine and isoleucine biosynthesis	0.661911	NA	0.152477	0.661911	0.33358	0.495	0.904715
Advanced glycosylation endproduct receptor signaling	0.290231	NA	0.478762	0.290231	0.334149	0.204	0.904715
MPS IIIB - Sanfilippo syndrome B	0.0538325	0.70367	0.631268	0.223841	0.334901	0.363	0.904715
G0 and Early G1	0.323236	NA	0.443002	0.323236	0.335163	0.476	0.904715
PTEN dependent cell cycle arrest and apoptosis	0.139061	NA	0.686621	0.139061	0.336137	0.681	0.904715
Tat-mediated elongation of the HIV-1 transcript	0.101865	0.68215	0.525807	0.286458	0.336172	0.304	0.904715
Formation of the HIV-1 Early Elongation Complex	0.0392942	0.487957	0.85472	0.102917	0.336236	0.649	0.904715
SHC-mediated signalling	0.185174	NA	0.618971	0.185174	0.337482	0.337	0.904715
TACI and BCMA stimulation of B cell immune responses.	0.063214	NA	0.825257	0.063214	0.337556	0.156	0.904715
TRAF3-dependent IRF activation pathway	0.186657	NA	0.617013	0.186657	0.337587	1	0.904715
Signalling to ERKs	0.308573	0.629371	0.290119	0.45224	0.338237	0.589	0.904715
Ubiquitin Mediated Degradation of Phosphorylated Cdc25A	0.708255	0.539679	0.087509	0.676577	0.341285	0.274	0.908742
Synthesis, Secretion, and Inactivation of Glucose-dependent Insulinotropic Polypeptide (GIP)	0.525386	NA	0.261003	0.525386	0.341746	0.26	0.908742
Late Phase of HIV Life Cycle	0.02993	0.807194	0.621103	0.236637	0.341814	0.181	0.908742
Fatty Acyl-CoA Biosynthesis	0.0974036	0.728307	0.496222	0.313113	0.343423	0.546	0.911178
Riboflavin metabolism	0.366486	0.811371	0.108767	0.649177	0.344895	0.106	0.912409
Synthesis of PIPs at the early endosome membrane	0.403601	NA	0.37487	0.403601	0.345273	0.184	0.912409
Tryptophan metabolism	0.587849	0.346593	0.303719	0.451453	0.345975	0.00849	0.912432
Steroid biosynthesis	0.376387	NA	0.405756	0.376387	0.347767	0.941	0.913047
Apoptotic execution phase	0.309939	0.568192	0.362777	0.409326	0.348312	0.33	0.913047
Transcriptional Regulation of White Adipocyte Differentiation	0.0674746	0.948455	0.208838	0.538077	0.348317	0.182	0.913047
MPS IIIA - Sanfilippo syndrome A	0.0656109	0.646842	0.677964	0.211626	0.34934	0.355	0.913047
Histidine metabolism	0.415511	0.707014	0.158873	0.592608	0.349911	0.131	0.913047
Cell death signalling via NRAGE, NRIF and NADE	0.13148	0.460679	0.709693	0.19452	0.350371	0.122	0.913047
Nuclear Pore Complex (NPC) Disassembly	0.179451	0.398373	0.698342	0.203025	0.352572	0.131	0.915133
Trefoil Factors Initiate Mucosal Healing	0.202573	0.677356	0.389375	0.396219	0.353063	0.621	0.915133
RAF/MAP kinase cascade	0.353258	NA	NA	0.353258	0.353258	0.657	0.915133
E2F1 Destruction Pathway	0.354812	NA	NA	0.354812	0.354812	0.688	0.91567
Sema4D induced cell migration and growth-cone collapse	0.595002	0.790249	0.0452796	0.770607	0.354857	0.479	0.91567
Pausing and recovery of Tat-mediated HIV elongation	0.227202	0.664309	0.377804	0.409439	0.356932	0.286	0.918271
Sema4D in semaphorin signaling	0.626866	0.678537	0.0776951	0.711106	0.35726	0.476	0.918271
METS affect on Macrophage Differentiation	0.542176	0.675279	0.11716	0.654058	0.358277	0.694	0.918729
A tetrasaccharide linker sequence is required for GAG synthesis	0.344801	0.273124	0.646773	0.239139	0.358857	0.514	0.918729
Primary bile acid biosynthesis	0.570211	0.564282	0.168502	0.594653	0.359895	0.477	0.918729
Pre-NOTCH Expression and Processing	0.462506	0.720553	0.133464	0.635607	0.360231	0.361	0.918729
Cdc20:Phospho-APC/C mediated degradation of Cyclin A	0.676826	0.665959	0.0670556	0.734882	0.36225	0.497	0.920664
Golgi to ER Retrograde Transport	0.364078	NA	NA	0.364078	0.364078	0.283	0.920664
Class C/3 (Metabotropic glutamate/pheromone receptors)	0.31953	0.273911	0.680325	0.224635	0.364206	0.595	0.920664
Golgi Cisternae Pericentriolar Stack Reorganization	0.603553	NA	0.225663	0.603553	0.364317	1	0.920664
Polymerase switching on the C-strand of the telomere	0.0536863	NA	0.868666	0.0536863	0.364488	0.624	0.920664
Antigen processing and presentation	0.821436	0.582035	0.0424857	0.787443	0.365691	0.543	0.921934
Constitutive Signaling by NOTCH1 HD Domain Mutants	0.180049	NA	0.669853	0.180049	0.368303	0.346	0.922962
Acyl chain remodelling of PE	0.170106	0.267084	0.840535	0.132644	0.369138	0.155	0.922962
RNA Polymerase I, RNA Polymerase III, and Mitochondrial Transcription	0.608593	0.227973	0.459539	0.369846	0.370721	0.435	0.922962
Removal of the Flap Intermediate from the C-strand	0.370811	NA	NA	0.370811	0.370811	0.51	0.922962
Signaling by NOTCH4	0.756373	NA	0.122986	0.756373	0.371016	0.49	0.922962
Monocyte and its Surface Molecules	0.50166	0.424677	0.351803	0.447743	0.371865	0.0832	0.922962
Multi-step Regulation of Transcription by Pitx2	0.729631	NA	0.14196	0.729631	0.372527	0.0453	0.922962
Rho-Selective Guanine Exchange Factor AKAP13 Mediates Stress Fiber Formation	0.651072	NA	0.198503	0.651072	0.372819	0.701	0.922962
Formation of the ternary complex, and subsequently, the 43S complex	0.436177	0.654755	0.212197	0.56669	0.372944	0.88	0.922962
Endometrial cancer	0.810254	0.0369812	0.635886	0.260417	0.373112	0.268	0.922962
SRP-dependent cotranslational protein targeting to membrane	0.700173	0.457794	0.16491	0.616466	0.374197	0.441	0.923909
Assembly of the pre-replicative complex	0.499153	0.626227	0.191732	0.589438	0.375027	0.0771	0.924224
Long-term depression	0.552035	0.0240283	0.903301	0.0958846	0.376409	0.0871	0.924417
Formation of tubulin folding intermediates by CCT/TriC	0.572056	NA	0.267226	0.572056	0.377956	0.165	0.924417
Thrombin signaling and protease-activated receptors	0.264047	0.00875309	0.993257	0.0167457	0.378458	0.0304	0.924417
Signal Transduction	0.501277	0.348591	0.440618	0.392469	0.378634	0.137	0.924417
Rev-mediated nuclear export of HIV RNA	0.453034	0.118868	0.7781	0.179233	0.379173	0.185	0.924417
APC/C:Cdc20 mediated degradation of Securin	0.666741	0.605611	0.109636	0.689399	0.379884	0.387	0.924417
Glycerolipid metabolism	0.459241	0.11516	0.780516	0.178638	0.380256	0.29	0.924417
Bladder cancer	0.565729	0.38368	0.346825	0.463289	0.381073	0.423	0.924417
RNA Polymerase II Pre-transcription Events	0.0848062	0.776085	0.536569	0.331979	0.381427	0.255	0.924417
Nucleotide Excision Repair	0.282782	0.682381	0.338673	0.47175	0.382815	0.926	0.926075
Cells and Molecules involved in local acute inflammatory response	0.500136	0.469123	0.332028	0.478252	0.383887	0.245	0.926963
Chemokine signaling pathway	0.313916	0.156304	0.839756	0.145301	0.386175	0.329	0.928414
Recycling of bile acids and salts	0.567187	NA	0.281914	0.567187	0.386496	0.000259	0.928414
Regulation of eIF2	0.386652	NA	NA	0.386652	0.386652	0.182	0.928414
Packaging Of Telomere Ends	0.808112	NA	0.101526	0.808112	0.388122	0.358	0.928414
AKAP95 role in mitosis and chromosome dynamics	0.0355066	NA	0.91999	0.0355066	0.388544	0.866	0.928414
CDK Regulation of DNA Replication	0.144963	NA	0.745115	0.144963	0.388896	0.023	0.928414
Inwardly rectifying K+ channels	0.0347374	0.626992	0.842844	0.145805	0.389687	0.163	0.928414
Trafficking of AMPA receptors	0.804684	0.0925833	0.493638	0.370739	0.390289	0.317	0.928414
Sphingolipid de novo biosynthesis	0.665462	0.922019	0.0100835	0.904132	0.3915	0.977	0.928414
B Cell Survival Pathway	0.332983	NA	0.516892	0.332983	0.391542	0.485	0.928414
Degradation of the extracellular matrix	0.461263	0.182631	0.702616	0.239172	0.392905	0.555	0.929572
FGFR4 ligand binding and activation	0.408862	NA	0.439646	0.408862	0.393443	0.915	0.929572
Signal transduction by L1	0.443926	0.409605	0.465273	0.396917	0.396006	0.813	0.933949
MPS IX - Natowicz syndrome	0.0771881	0.722787	0.650088	0.2779	0.398053	0.313	0.935675
Proteasome Complex	0.588083	0.665373	0.138475	0.677051	0.400312	0.438	0.935675
FAS signaling pathway ( CD95 )	0.387575	0.194785	0.76092	0.208862	0.400454	0.288	0.935675
Fatty acid metabolism	0.0764171	0.882132	0.427687	0.431543	0.402828	0.071	0.935675
G alpha (12/13) signalling events	0.0363084	0.281404	0.974702	0.0466144	0.404423	0.159	0.935675
The NLRP3 inflammasome	0.339218	NA	0.52903	0.339218	0.404519	0.254	0.935675
Meiotic Synapsis	0.866202	0.16322	0.29397	0.535864	0.405428	0.797	0.935675
RNA Polymerase I Promoter Opening	0.888005	NA	0.0602877	0.888005	0.405996	0.186	0.935675
E2F mediated regulation of DNA replication	0.193337	NA	0.701961	0.193337	0.406206	0.999	0.935675
Glutamate Binding, Activation of AMPA Receptors and Synaptic Plasticity	0.804412	0.113424	0.476252	0.401982	0.406306	0.297	0.935675
Regulation of mitotic cell cycle	0.613261	0.536105	0.215743	0.605499	0.406843	0.595	0.935675
G-protein activation	0.160258	0.478941	0.738645	0.229717	0.407104	0.418	0.935675
Activation of BH3-only proteins	0.444824	0.32723	0.573688	0.33922	0.408557	0.32	0.935675
CD28 dependent PI3K/Akt signaling	0.655756	0.193148	0.526402	0.371032	0.408855	0.896	0.935675
TGF-beta receptor signaling in EMT (epithelial to mesenchymal transition)	0.370992	0.653683	0.321758	0.518627	0.409413	0.377	0.935675
Nonsense Mediated Decay Enhanced by the Exon Junction Complex	0.811854	0.37202	0.169819	0.653481	0.409434	0.978	0.935675
Keratinocyte Differentiation	0.290071	0.347595	0.708405	0.251998	0.409518	0.102	0.935675
MPS IIID - Sanfilippo syndrome D	0.0804652	0.864283	0.466083	0.415399	0.41153	0.339	0.935675
Pyruvate metabolism	0.55848	0.408909	0.382208	0.476533	0.412515	0.0975	0.935675
Epithelial cell signaling in Helicobacter pylori infection	0.641991	0.716368	0.0936432	0.745938	0.412548	0.626	0.935675
COPI Mediated Transport	0.413452	NA	NA	0.413452	0.413452	0.311	0.935675
Arachidonic acid metabolism	0.0811945	0.296113	0.940021	0.0858719	0.41368	0.155	0.935675
Nuclear import of Rev protein	0.501807	0.135454	0.765302	0.21908	0.41475	0.172	0.935675
Tat-mediated HIV elongation arrest and recovery	0.227734	0.6598	0.485076	0.406536	0.41501	0.242	0.935675
Glycosaminoglycan metabolism	0.0496072	0.90394	0.490286	0.403815	0.415717	0.33	0.935675
MASTL Facilitates Mitotic Progression	0.216199	NA	0.686158	0.216199	0.415973	1	0.935675
Response to elevated platelet cytosolic Ca2+	0.287025	0.115508	0.91841	0.106677	0.416461	0.333	0.935675
Activation of Chaperone Genes by ATF6-alpha	0.416925	NA	NA	0.416925	0.416925	0.786	0.935675
Proteolytic cleavage of SNARE complex proteins	0.481716	NA	0.401797	0.481716	0.417507	0.172	0.935675
Mitotic G1-G1/S phases	0.394119	0.574704	0.390497	0.477379	0.418067	0.558	0.935675
NO2-dependent IL 12 Pathway in NK cells	0.430481	0.317325	0.617636	0.322808	0.41969	0.223	0.937712
Interferon alpha/beta signaling	0.204396	0.955647	0.112831	0.732238	0.423235	0.118	0.940049
CREB phosphorylation through the activation of CaMKII	0.0786405	NA	0.872968	0.0786405	0.423258	0.243	0.940049
Activation of BAD and translocation to mitochondria	0.254442	0.32116	0.787332	0.213156	0.424938	0.0582	0.940049
SCF(Skp2)-mediated degradation of p27/p21	0.781079	0.41437	0.188188	0.653816	0.425564	0.212	0.940049
Focal adhesion	0.130923	0.839819	0.42581	0.46385	0.427759	0.437	0.940049
Collagen biosynthesis and modifying enzymes	0.130707	0.538118	0.762059	0.23378	0.427976	0.0563	0.940049
Destabilization of mRNA by AUF1 (hnRNP D0)	0.817985	0.447148	0.138068	0.708118	0.428026	0.154	0.940049
CDT1 association with the CDC6:ORC:origin complex	0.675633	0.577977	0.166983	0.677674	0.428091	0.281	0.940049
PERK regulated gene expression	0.936312	0.156226	0.203764	0.641983	0.428113	0.576	0.940049
Gluconeogenesis	0.315206	0.596029	0.470231	0.433159	0.428353	0.874	0.940049
p53 Signaling Pathway	0.503471	NA	0.397277	0.503471	0.42937	0.56	0.940049
Metabolism of vitamins and cofactors	0.421267	0.513336	0.443479	0.453499	0.429573	0.459	0.940049
Th1/Th2 Differentiation	0.957311	0.0256093	0.469691	0.435586	0.430022	0.403	0.940049
Regulation of BAD phosphorylation	0.435907	0.529031	0.417925	0.475045	0.432215	0.872	0.940887
Homologous recombination repair of replication-independent double-strand breaks	0.622607	NA	0.290041	0.622607	0.432362	0.466	0.940887
Cellular response to hypoxia	0.372835	NA	0.533512	0.372835	0.43255	1	0.940887
SNARE interactions in vesicular transport	0.505771	0.107385	0.825196	0.192978	0.433347	0.302	0.941065
Class I MHC mediated antigen processing & presentation	0.898198	0.229935	0.207073	0.646685	0.434804	1	0.942293
FRS2-mediated cascade	0.104588	0.874649	0.431101	0.46979	0.435614	0.501	0.942293
The Co-Stimulatory Signal During T-cell Activation	0.594021	0.444451	0.353085	0.527682	0.436061	1	0.942293
NF-kB Signaling Pathway	0.657495	0.59129	0.188761	0.673672	0.443536	0.973	0.956874
Metabolism of water-soluble vitamins and cofactors	0.324355	0.313438	0.761669	0.252747	0.447179	0.664	0.962854
Translation	0.864472	0.385948	0.1496	0.716773	0.447771	0.418	0.962854
Formation of transcription-coupled NER (TC-NER) repair complex	0.213144	0.688956	0.53159	0.415267	0.448687	0.878	0.96325
Eukaryotic Translation Elongation	0.843517	0.508392	0.108051	0.766803	0.452457	0.46	0.968864
Activation of G protein gated Potassium channels	0.0471021	0.448333	0.945282	0.101107	0.453404	0.312	0.968864
Signaling by FGFR mutants	0.386	0.552205	0.482544	0.455374	0.453511	0.824	0.968864
Adherens junction	0.617111	0.798188	0.0919223	0.788492	0.454965	0.68	0.970396
Control of skeletal myogenesis by HDAC and calcium/calmodulin-dependent kinase (CaMK)	0.496999	0.425988	0.501666	0.445411	0.456338	0.855	0.971748
Integrin cell surface interactions	0.0839065	0.720633	0.728546	0.287117	0.457213	0.242	0.97204
p38MAPK events	0.677963	NA	0.271902	0.677963	0.459151	0.286	0.973906
Autoimmune thyroid disease	0.641034	0.107597	0.758772	0.26731	0.459571	0.393	0.973906
Repair synthesis for gap-filling by DNA polymerase in TC-NER	0.204065	NA	0.754947	0.204065	0.4614	0.98	0.974563
The 4-1BB-dependent immune response	0.133863	NA	0.834961	0.133863	0.462155	0.0411	0.974563
Host Interactions of HIV factors	0.509666	0.510422	0.415292	0.514203	0.462376	0.16	0.974563
Abortive elongation of HIV-1 transcript in the absence of Tat	0.0781082	0.768457	0.699368	0.314279	0.462843	0.65	0.974563
Synthesis of bile acids and bile salts	0.33674	0.857749	0.20985	0.676822	0.463646	0.283	0.974693
Homologous Recombination Repair	0.702374	NA	0.256807	0.702374	0.465633	0.966	0.977308
GATA3 participate in activating the Th2 cytokine genes expression	0.532819	0.49294	0.420941	0.518234	0.468977	0.82	0.981377
G1/S DNA Damage Checkpoints	0.779215	0.669314	0.0897953	0.803413	0.469062	0.136	0.981377
Nonsense-Mediated Decay	0.889797	0.336261	0.175695	0.714859	0.470283	0.993	0.98237
Activation of Chaperone Genes by XBP1(S)	0.110254	0.72407	0.694531	0.327936	0.472045	0.177	0.984487
Transferrin endocytosis and recycling	0.184581	0.413924	0.842594	0.21512	0.474605	0.656	0.986589
Phosphorylation of CD3 and TCR zeta chains	0.593402	NA	0.37229	0.593402	0.474773	0.993	0.986589
Regulation of ornithine decarboxylase (ODC)	0.914341	0.357847	0.133402	0.761075	0.475441	0.164	0.986589
Chondroitin sulfate biosynthesis	0.563081	0.796774	0.137688	0.757813	0.47656	0.547	0.986589
Acyl chain remodelling of PG	0.214116	0.0333828	0.994269	0.031692	0.477626	0.0947	0.986589
IKK complex recruitment mediated by RIP1	0.388035	0.774855	0.287691	0.630314	0.479359	0.94	0.986589
Cap-dependent Translation Initiation	0.803209	0.615751	0.108147	0.791429	0.479518	0.492	0.986589
Purine metabolism	0.523826	0.096807	0.875601	0.190255	0.479985	0.57	0.986589
Metabolism of carbohydrates	0.101012	0.887795	0.48964	0.48282	0.479994	0.24	0.986589
Regulation of Hypoxia-inducible Factor (HIF) by Oxygen	0.511264	NA	0.461278	0.511264	0.48055	0.943	0.986589
Viral myocarditis	0.036497	0.985038	0.325087	0.605438	0.482663	0.307	0.988102
Activation of NF-kappaB in B Cells	0.859068	0.381525	0.197825	0.708075	0.482788	0.117	0.988102
mRNA Capping	0.196604	0.616615	0.688043	0.346787	0.484594	1	0.990258
Chondroitin sulfate/dermatan sulfate metabolism	0.158541	0.549041	0.79365	0.267531	0.486625	0.37	0.991768
Mitotic Prophase	0.593016	0.46701	0.41814	0.542942	0.487534	0.221	0.991768
Regulation of autophagy	0.560696	0.972707	0.0167472	0.928835	0.488205	0.783	0.991768
HIV Infection	0.0974019	0.963988	0.290109	0.638818	0.488348	0.221	0.991768
ECM proteoglycans	0.724344	0.365972	0.384909	0.571062	0.490936	0.949	0.995275
Acetylation and Deacetylation of RelA in The Nucleus	0.801121	NA	0.190663	0.801121	0.491587	0.736	0.995275
Insulin receptor recycling	0.233726	0.309095	0.885175	0.19318	0.494522	0.884	0.999679
Ribosome	0.749476	0.636214	0.149675	0.764883	0.49617	0.464	1
Interferon gamma signaling	0.623643	0.390913	0.481281	0.510753	0.497969	0.425	1
Mucopolysaccharidoses	0.0585825	0.868254	0.670802	0.375541	0.498508	0.299	1
Activation of the pre-replicative complex	0.0955549	NA	0.903977	0.0955549	0.499224	0.107	1
p53-Dependent G1/S DNA damage checkpoint	0.909174	0.41796	0.128963	0.787571	0.499371	0.276	1
Transport of the SLBP independent Mature mRNA	0.537159	0.1554	0.823855	0.257612	0.502279	0.127	1
PLCG1 events in ERBB2 signaling	0.525316	0.724858	0.259924	0.679851	0.503975	0.649	1
Role of Parkin in the Ubiquitin-Proteasomal Pathway	0.510762	NA	0.495259	0.510762	0.504258	1	1
HIV-I Nef: negative effector of Fas and TNF	0.250756	0.761344	0.495586	0.510865	0.506323	0.298	1
Formation of the Early Elongation Complex	0.0560069	0.822619	0.755353	0.319396	0.506361	0.822	1
Latent infection of Homo sapiens with Mycobacterium tuberculosis	0.104341	0.728248	0.75312	0.322978	0.507984	0.278	1
Termination of O-glycan biosynthesis	0.726145	0.244261	0.552361	0.474215	0.509249	0.644	1
PI Metabolism	0.452234	0.242964	0.805121	0.281774	0.509957	0.364	1
Graft-versus-host disease	0.398892	0.82925	0.257998	0.688439	0.510469	0.742	1
MPS II - Hunter syndrome	0.0590547	0.96645	0.421513	0.575219	0.51617	0.335	1
Activation of Chaperones by ATF6-alpha	0.560116	NA	0.463345	0.560116	0.51671	0.446	1
Nef-mediates down modulation of cell surface receptors by recruiting them to clathrin adapters	0.252669	0.722454	0.559746	0.47858	0.517121	0.48	1
Dual incision reaction in TC-NER	0.254764	0.651365	0.635065	0.424138	0.517208	0.867	1
M Phase	0.919748	0.667897	0.0401521	0.90308	0.520391	0.881	1
NFkB activation by Nontypeable Hemophilus influenzae	0.748453	0.654629	0.16554	0.774822	0.521993	0.099	1
Integrin alphaIIb beta3 signaling	0.216864	0.853068	0.434546	0.574835	0.52349	0.794	1
Influenza Life Cycle	0.744786	0.542965	0.253712	0.705987	0.523761	0.68	1
Citrate cycle (TCA cycle)	0.827409	0.584902	0.147296	0.793644	0.525394	0.263	1
Hyaluronan uptake and degradation	0.529096	NA	NA	0.529096	0.529096	0.695	1
Interleukin-7 signaling	0.514101	NA	0.530793	0.514101	0.531735	0.103	1
APC/C-mediated degradation of cell cycle proteins	0.636383	0.760792	0.181401	0.772733	0.53396	0.981	1
AKT Signaling Pathway	0.795975	0.202708	0.561842	0.498686	0.534732	0.601	1
Acyl chain remodelling of PC	0.227838	0.183838	0.964162	0.122115	0.535504	0.242	1
Erythrocyte Differentiation Pathway	0.371735	0.595178	0.595855	0.475649	0.535942	0.917	1
p53-Dependent G1 DNA Damage Response	0.945681	0.539632	0.0612631	0.885861	0.536708	0.211	1
Activation of APC/C and APC/C:Cdc20 mediated degradation of mitotic proteins	0.74103	0.712912	0.147921	0.803584	0.537498	0.494	1
Erythropoietin mediated neuroprotection through NF-kB	0.749086	NA	0.296097	0.749086	0.538294	0.891	1
Melanogenesis	0.928942	0.064344	0.591797	0.485521	0.541575	0.0567	1
Signaling by Type 1 Insulin-like Growth Factor 1 Receptor (IGF1R)	0.361175	0.458792	0.73986	0.37281	0.542327	0.392	1
Miscellaneous substrates	0.465102	NA	0.59552	0.465102	0.543407	0.467	1
Regulation of Insulin Secretion	0.548848	0.235561	0.784374	0.336228	0.54348	0.502	1
Nucleotide-binding domain, leucine rich repeat containing receptor (NLR) signaling pathways	0.468819	0.716774	0.380998	0.63685	0.544175	0.935	1
p53 signaling pathway	0.235843	0.761906	0.58297	0.497943	0.546468	0.469	1
Adhesion and Diapedesis of Granulocytes	0.358532	0.887161	0.261817	0.725901	0.548578	0.162	1
Creation of C4 and C2 activators	0.14563	NA	0.890386	0.14563	0.548743	0.313	1
Insulin signaling pathway	0.817707	0.0240781	0.900026	0.224786	0.548794	0.411	1
Cyclin A/B1 associated events during G2/M transition	0.0723629	NA	0.948659	0.0723629	0.548842	0.932	1
Formation of Fibrin Clot (Clotting Cascade)	0.77034	0.125598	0.733844	0.386623	0.549851	0.76	1
Circadian Repression of Expression by REV-ERBA	0.522351	0.772126	0.279467	0.714658	0.549964	0.426	1
Muscle contraction	0.278387	0.906347	0.305596	0.697372	0.551125	0.527	1
Influenza Viral RNA Transcription and Replication	0.72503	0.733896	0.159299	0.806324	0.551712	0.669	1
Fatty acids	0.221791	NA	0.829808	0.221791	0.552668	0.844	1
Deposition of New CENPA-containing Nucleosomes at the Centromere	0.677208	0.793865	0.146782	0.817257	0.5527	0.915	1
Circadian rhythm - mammal	0.434967	NA	0.639144	0.434967	0.554117	0.104	1
Regulation of Complement cascade	0.954485	0.113242	0.403975	0.632989	0.554521	0.235	1
Insulin receptor signalling cascade	0.27434	0.34392	0.892976	0.239414	0.555327	0.255	1
Cytokine-cytokine receptor interaction	0.259166	0.149984	0.972979	0.117092	0.556033	0.466	1
G beta:gamma signalling through PI3Kgamma	0.227304	0.359573	0.913461	0.216809	0.558528	0.649	1
Destabilization of mRNA by Butyrate Response Factor 1 (BRF1)	0.766586	0.20877	0.633601	0.476586	0.559288	0.879	1
Prostate cancer	0.632875	0.547412	0.426131	0.627138	0.562478	0.105	1
RNA Polymerase III Transcription Initiation From Type 1 Promoter	0.872107	0.398113	0.272872	0.732688	0.562854	0.849	1
RORA Activates Circadian Expression	0.636259	0.727844	0.248136	0.750204	0.562943	0.483	1
Intrinsic Pathway	0.528348	NA	0.562841	0.528348	0.5644	0.357	1
Signaling by FGFR1 mutants	0.851283	0.239955	0.482014	0.593765	0.566577	0.918	1
Hypoxia-Inducible Factor in the Cardiovascular System	0.466133	NA	0.626647	0.466133	0.566821	0.333	1
Tumor Suppressor Arf Inhibits Ribosomal Biogenesis	0.643122	0.293124	0.681949	0.450069	0.567777	0.184	1
Cellular responses to stress	0.533877	NA	0.562317	0.533877	0.567897	0.822	1
Platelet Aggregation (Plug Formation)	0.308528	0.673626	0.63702	0.485875	0.568851	0.939	1
Pantothenate and CoA biosynthesis	0.776306	NA	0.304864	0.776306	0.569967	0.553	1
N-glycan antennae elongation in the medial/trans-Golgi	0.358472	0.878433	0.308877	0.715312	0.570028	0.986	1
Tryptophan catabolism	0.660465	NA	0.434876	0.660465	0.570091	0.193	1
Tetrahydrobiopterin (BH4) synthesis, recycling, salvage and regulation	0.570383	NA	NA	0.570383	0.570383	0.698	1
Extrinsic Prothrombin Activation Pathway	0.632985	NA	0.465943	0.632985	0.571352	0.567	1
NCAM1 interactions	0.291333	0.756404	0.566791	0.540913	0.571815	0.0638	1
Interactions of Vpr with host cellular proteins	0.910925	0.136751	0.528931	0.570557	0.574198	0.103	1
TRAF6 mediated induction of TAK1 complex	0.792112	NA	0.291994	0.792112	0.574653	0.999	1
Negative regulation of FGFR signaling	0.332427	0.625135	0.67304	0.467813	0.576478	0.827	1
Lectin Induced Complement Pathway	0.769454	NA	0.321347	0.769454	0.576568	0.595	1
Ca-dependent events	0.520232	0.605343	0.50905	0.588939	0.577953	0.764	1
Type I diabetes mellitus	0.106347	0.764293	0.807756	0.354966	0.578635	0.669	1
Nucleosome assembly	0.847416	0.58194	0.188143	0.808218	0.579508	1	1
IL-7 Signal Transduction	0.569996	NA	0.54308	0.569996	0.579735	0.282	1
Adipocytokine signaling pathway	0.181634	0.933363	0.404345	0.662289	0.58008	0.516	1
IL 4 signaling pathway	0.384921	NA	0.718608	0.384921	0.580168	0.163	1
The canonical retinoid cycle in rods (twilight vision)	0.577935	0.448516	0.619346	0.51895	0.584796	0.137	1
Transport of the SLBP Dependant Mature mRNA	0.409087	0.349033	0.840151	0.331104	0.586211	0.149	1
Regulation of APC/C activators between G1/S and early anaphase	0.86319	0.662918	0.127597	0.858008	0.58624	0.737	1
Glycosaminoglycan biosynthesis - keratan sulfate	0.545677	NA	0.576825	0.545677	0.586347	0.0693	1
Triglyceride Biosynthesis	0.214379	0.987423	0.145032	0.847007	0.589013	0.204	1
Neuropeptides VIP and PACAP inhibit the apoptosis of activated T cells	0.464575	0.839986	0.30906	0.739003	0.592881	0.287	1
Toll-Like Receptor Pathway	0.318665	0.912086	0.31888	0.733642	0.593884	0.893	1
Cell Cycle, Mitotic	0.905304	0.698789	0.0780506	0.902571	0.594679	0.676	1
CTLA4 inhibitory signaling	0.794966	0.439268	0.403149	0.682404	0.597083	1	1
Calmodulin induced events	0.572125	0.71398	0.374651	0.701282	0.597425	0.534	1
Renal cell carcinoma	0.570986	0.568649	0.530369	0.598233	0.597591	0.971	1
Regulation of Insulin-like Growth Factor (IGF) Transport and Uptake by Insulin-like Growth Factor Binding Proteins (IGFBPs)	0.812958	0.330976	0.490785	0.62527	0.597705	0.376	1
Signal transduction through IL1R	0.551426	0.551328	0.567724	0.572457	0.59778	0.842	1
G1/S Transition	0.305683	0.774639	0.574392	0.569072	0.59885	0.411	1
CARM1 and Regulation of the Estrogen Receptor	0.790719	0.342075	0.513881	0.611923	0.599577	0.379	1
MPS VII - Sly syndrome	0.0468196	0.870249	0.839192	0.34895	0.600757	0.26	1
Hyaluronan metabolism	0.617313	NA	0.52776	0.617313	0.602671	0.876	1
Protein export	0.619531	0.609032	0.448785	0.659413	0.603009	0.166	1
HIV Induced T Cell Apoptosis	0.603207	NA	NA	0.603207	0.603207	0.935	1
Protein Kinase A at the Centrosome	0.234064	NA	0.863369	0.234064	0.603211	0.913	1
Glycosaminoglycan degradation	0.389326	0.727252	0.551969	0.590454	0.603403	0.836	1
Amino acid transport across the plasma membrane	0.988958	0.0624045	0.386361	0.703048	0.60588	0.571	1
Acyl chain remodelling of PI	0.18597	0.266655	0.976413	0.141897	0.606703	0.321	1
Selenoamino acid metabolism	0.410306	0.739354	0.52259	0.615302	0.607219	0.483	1
IL 2 signaling pathway	0.52533	0.145388	0.928744	0.241316	0.607743	0.52	1
TRIF-mediated programmed cell death	0.919316	NA	0.156554	0.919316	0.609117	0.919	1
Regulation of PGC-1a	0.204351	0.557564	0.881698	0.31497	0.614057	0.301	1
G protein gated Potassium channels	0.0467875	0.541729	0.981195	0.133155	0.615141	0.25	1
Cyclins and Cell Cycle Regulation	0.516481	0.798481	0.35924	0.732538	0.617345	0.435	1
Pathways in cancer	0.945984	0.271823	0.315548	0.760206	0.617911	0.197	1
Deadenylation-dependent mRNA decay	0.902016	0.181755	0.555859	0.607124	0.619076	0.543	1
Small cell lung cancer	0.0511591	0.942342	0.72118	0.483369	0.619619	0.268	1
Glycerophospholipid metabolism	0.173414	0.0469721	0.999167	0.0321865	0.619824	0.15	1
DARPP-32 events	0.304427	0.752099	0.645254	0.547673	0.622817	1	1
p75 NTR receptor-mediated signalling	0.0823366	0.403459	0.985258	0.123971	0.623058	0.135	1
Postsynaptic nicotinic acetylcholine receptors	0.619911	0.165363	0.887688	0.31849	0.623909	0.486	1
Highly calcium permeable postsynaptic nicotinic acetylcholine receptors	0.350818	NA	0.798114	0.350818	0.625313	0.467	1
Role of LAT2/NTAL/LAB on calcium mobilization	0.917508	0.231246	0.46081	0.678058	0.625758	0.612	1
G-protein mediated events	0.515132	0.596801	0.60883	0.579308	0.626617	0.518	1
Peroxisome	0.823733	0.604888	0.263028	0.801082	0.627136	0.184	1
Base-free sugar-phosphate removal via the single-nucleotide replacement pathway	0.460001	NA	0.713263	0.460001	0.628182	0.663	1
Influenza Infection	0.746344	0.681515	0.286114	0.788881	0.628999	0.343	1
Role of Mitochondria in Apoptotic Signaling	0.0909258	0.926516	0.686364	0.532475	0.635661	0.382	1
Glycosylphosphatidylinositol(GPI)-anchor biosynthesis	0.957735	0.556716	0.102612	0.906685	0.635661	0.844	1
p130Cas linkage to MAPK signaling for integrins	0.77631	NA	0.394689	0.77631	0.636219	0.929	1
RNA Polymerase II Promoter Escape	0.289369	0.633192	0.795052	0.439608	0.637469	0.996	1
Cell Cycle Checkpoints	0.800447	0.743909	0.187092	0.855363	0.63765	0.486	1
Adhesion and Diapedesis of Lymphocytes	0.597151	NA	0.603929	0.597151	0.640681	0.309	1
CTCF: First Multivalent Nuclear Factor	0.294705	0.7591	0.677457	0.546082	0.640745	0.318	1
Phosphorylation of the APC/C	0.694992	NA	0.500321	0.694992	0.641036	1	1
Sprouty regulation of tyrosine kinase signals	0.309366	0.623171	0.79307	0.448289	0.64268	0.574	1
mTOR signalling	0.366785	0.250384	0.95132	0.236758	0.645011	0.101	1
Taurine and hypotaurine metabolism	0.783227	NA	0.399542	0.783227	0.645717	0.783	1
G2/M Checkpoints	0.262866	0.736471	0.743026	0.499427	0.646417	0.477	1
Proximal tubule bicarbonate reclamation	0.52639	0.292922	0.870717	0.367505	0.646513	0.479	1
Regulation of hematopoiesis by cytokines	0.935523	NA	0.164934	0.935523	0.649721	0.641	1
Translation initiation complex formation	0.789373	0.796911	0.16696	0.876167	0.650266	0.931	1
PI3K/AKT Signaling in Cancer	0.900628	0.259969	0.511145	0.674995	0.650479	0.47	1
PKB-mediated events	0.276326	0.210345	0.980794	0.16127	0.650861	0.142	1
Signaling by the B Cell Receptor (BCR)	0.971952	0.221344	0.320093	0.790444	0.651666	0.351	1
Budding and maturation of HIV virion	0.0266835	0.997756	0.408128	0.739988	0.65214	0.302	1
T Cytotoxic Cell Surface Molecules	0.482985	NA	0.72737	0.482985	0.654517	0.732	1
Platelet Adhesion to exposed collagen	0.658156	NA	NA	0.658156	0.658156	0.963	1
Sulfur metabolism	0.645044	NA	0.581645	0.645044	0.658643	0.581	1
SHC1 events in ERBB2 signaling	0.884822	0.387607	0.421143	0.740928	0.660106	1	1
Bile salt and organic anion SLC transporters	0.658465	NA	0.570656	0.658465	0.66078	0.368	1
Regulation of ck1/cdk5 by type 1 glutamate receptors	0.487878	0.476754	0.790344	0.474997	0.660955	1	1
Stress Induction of HSP Regulation	0.924939	0.331493	0.390862	0.760975	0.662498	0.584	1
CD28 co-stimulation	0.907309	0.409733	0.355913	0.780855	0.662603	0.804	1
IL12 and Stat4 Dependent Signaling Pathway in Th1 Development	0.851332	0.142537	0.774858	0.492432	0.662894	0.498	1
Stathmin and breast cancer resistance to antimicrotubule agents	0.144635	0.650475	0.921487	0.317049	0.665823	0.647	1
Hypoxia and p53 in the Cardiovascular system	0.477018	NA	0.74651	0.477018	0.665835	0.502	1
Keratan sulfate degradation	0.915766	NA	0.221004	0.915766	0.666459	1	1
RNA Polymerase III Transcription Initiation From Type 2 Promoter	0.802969	0.559687	0.399595	0.760787	0.667088	0.75	1
Synthesis, Secretion, and Deacylation of Ghrelin	0.549814	NA	0.68674	0.549814	0.667356	0.226	1
Glycosphingolipid metabolism	0.430382	0.69961	0.659029	0.597154	0.669109	0.894	1
Molecules associated with elastic fibres	0.671077	0.875621	0.201272	0.870493	0.669419	0.977	1
Signaling by PDGF	0.879766	0.445393	0.390992	0.768197	0.669545	0.261	1
Citric acid cycle (TCA cycle)	0.957067	NA	0.136457	0.957067	0.669772	0.457	1
Inositol phosphate metabolism	0.790014	0.182001	0.805886	0.47145	0.669914	0.252	1
Double-Strand Break Repair	0.695496	0.594514	0.505301	0.702221	0.670418	0.44	1
RIG-I/MDA5 mediated induction of IFN-alpha/beta pathways	0.260378	0.960295	0.364765	0.784143	0.670886	0.375	1
Heparan sulfate/heparin (HS-GAG) metabolism	0.0272116	0.839999	0.955166	0.255623	0.671295	0.543	1
Fructose and mannose metabolism	0.780088	0.621967	0.37706	0.778131	0.671666	0.289	1
Role of phospholipids in phagocytosis	0.416805	0.788234	0.571481	0.661792	0.67176	0.667	1
Signal amplification	0.21171	0.385132	0.969876	0.219898	0.675104	0.578	1
Glucagon-type ligand receptors	0.448767	0.753429	0.591209	0.653038	0.675262	0.594	1
MHC class II antigen presentation	0.962056	0.311389	0.311735	0.817882	0.676302	0.316	1
FCGR activation	0.790977	NA	0.436793	0.790977	0.677286	0.852	1
Synthesis of substrates in N-glycan biosythesis	0.776816	NA	0.463158	0.776816	0.681914	0.706	1
Dissolution of Fibrin Clot	0.682181	NA	NA	0.682181	0.682181	0.146	1
Mitotic M-M/G1 phases	0.832626	0.911409	0.0683824	0.949112	0.683307	0.515	1
Propanoate metabolism	0.815955	0.566572	0.407638	0.774871	0.68494	0.351	1
Platelet degranulation	0.578624	0.448366	0.778716	0.51934	0.685425	0.601	1
p75NTR recruits signalling complexes	0.618534	NA	0.64891	0.618534	0.68569	0.437	1
uCalpain and friends in Cell spread	0.34643	0.932757	0.401216	0.782009	0.688497	0.542	1
Post-translational modification: synthesis of GPI-anchored proteins	0.829594	0.880715	0.100909	0.934087	0.689166	0.571	1
PI3K/AKT activation	0.957847	0.205319	0.482132	0.738538	0.689963	0.476	1
Downstream Signaling Events Of B Cell Receptor (BCR)	0.971757	0.275247	0.325888	0.822902	0.690022	0.323	1
Signaling of Hepatocyte Growth Factor Receptor	0.581097	0.849546	0.353467	0.80955	0.69089	0.946	1
Mitotic G2-G2/M phases	0.462807	0.729996	0.635271	0.643302	0.691312	0.53	1
Oxidative phosphorylation	0.679012	0.733273	0.415076	0.779085	0.692914	0.728	1
RNA Polymerase III Abortive And Retractive Initiation	0.949473	0.201117	0.529307	0.714707	0.693417	0.865	1
Signaling by NOTCH	0.650625	0.701205	0.484881	0.741157	0.693684	0.0933	1
ECM-receptor interaction	0.346539	0.86581	0.565487	0.69271	0.693693	0.997	1
Corticosteroids and cardioprotection	0.730831	0.286493	0.795968	0.514572	0.694089	0.251	1
Cyclin D associated events in G1	0.741011	0.634276	0.456448	0.757973	0.694353	0.935	1
Signaling by Rho GTPases	0.32634	0.499309	0.909475	0.374691	0.695461	0.899	1
Gap-filling DNA repair synthesis and ligation in TC-NER	0.521774	NA	0.748611	0.521774	0.695837	0.69	1
Dorso-ventral axis formation	0.454569	0.937264	0.298623	0.842005	0.696261	0.623	1
Activation of GABAB receptors	0.189704	0.796701	0.826371	0.486154	0.696486	0.732	1
Transcription Regulation by Methyltransferase of CARM1	0.545206	NA	0.730677	0.545206	0.696748	1	1
Semaphorin interactions	0.828123	0.288729	0.69596	0.608549	0.698834	0.932	1
Transport of Mature mRNAs Derived from Intronless Transcripts	0.716288	0.352622	0.761234	0.554443	0.699114	0.179	1
Regulation of Insulin Secretion by Acetylcholine	0.166874	NA	0.956187	0.166874	0.699964	0.0581	1
Role of ERBB2 in Signal Transduction and Oncology	0.905867	0.182289	0.691414	0.613801	0.700124	0.676	1
RB Tumor Suppressor/Checkpoint Signaling in response to DNA damage	0.486406	NA	0.782189	0.486406	0.700961	0.9	1
Incretin Synthesis, Secretion, and Inactivation	0.56286	0.348323	0.874338	0.43495	0.701448	0.418	1
Regulation of transcriptional activity by PML	0.876137	NA	0.341755	0.876137	0.70162	0.962	1
CTL mediated immune response against target cells	0.248577	NA	0.924457	0.248577	0.703705	0.564	1
cGMP effects	0.154697	0.403819	0.985784	0.186483	0.704607	0.191	1
GTP hydrolysis and joining of the 60S ribosomal subunit	0.927368	0.646997	0.183968	0.902619	0.705011	0.649	1
Glycosaminoglycan biosynthesis - chondroitin sulfate	0.283613	0.811527	0.733402	0.587139	0.705247	0.524	1
PI3K events in ERBB4 signaling	0.905214	0.305184	0.552993	0.714749	0.705445	0.629	1
Activation of NMDA receptor upon glutamate binding and postsynaptic events	0.346847	0.594727	0.862365	0.456608	0.705715	0.44	1
Adenylate cyclase activating pathway	0.894978	NA	0.316301	0.894978	0.708248	0.932	1
FGFR3c ligand binding and activation	0.279985	NA	0.913422	0.279985	0.709187	0.778	1
Generic Transcription Pathway	0.292171	0.89774	0.592706	0.695092	0.709554	0.226	1
CDC6 association with the ORC:origin complex	0.692479	NA	0.610807	0.692479	0.710413	0.894	1
Generation of second messenger molecules	0.887326	0.695954	0.223763	0.888752	0.711419	1	1
Cytosolic sensors of pathogen-associated DNA	0.673513	0.612613	0.592674	0.698561	0.712309	0.442	1
D4-GDI Signaling Pathway	0.608885	NA	0.69721	0.608885	0.712464	0.169	1
Tandem pore domain potassium channels	0.924998	NA	0.259413	0.924998	0.712839	0.886	1
Steroid hormones	0.351123	0.739963	0.762249	0.573194	0.713155	0.375	1
Leukocyte transendothelial migration	0.817494	0.673894	0.354229	0.831277	0.71475	0.683	1
Nephrin interactions	0.540455	0.461775	0.838654	0.501585	0.717086	0.635	1
Recruitment of NuMA to mitotic centrosomes	0.521604	NA	0.776295	0.521604	0.717533	0.934	1
RNA Polymerase II Transcription Pre-Initiation And Promoter Opening	0.479352	0.678434	0.721503	0.614477	0.717926	1	1
GABA B receptor activation	0.163601	0.828743	0.851968	0.491381	0.720941	0.648	1
Vibrio cholerae infection	0.364336	0.459161	0.929145	0.375317	0.722038	0.387	1
Activated TLR4 signalling	0.695265	0.617574	0.584105	0.716582	0.72249	1	1
Loss of Nlp from mitotic centrosomes	0.4469	0.762156	0.675629	0.659079	0.724984	0.323	1
ErbB signaling pathway	0.968258	0.121755	0.635405	0.687073	0.725074	0.872	1
O-Glycan biosynthesis	0.184329	0.691618	0.924395	0.389042	0.725264	0.15	1
ATM Signaling Pathway	0.913538	0.392442	0.479122	0.779552	0.725424	0.995	1
Glycosphingolipid biosynthesis - ganglio series	0.722304	NA	0.602634	0.722304	0.726063	0.985	1
Purine salvage	0.304686	NA	0.913316	0.304686	0.726209	0.76	1
Loss of proteins required for interphase microtubule organizationÃ‚Â from the centrosome	0.479708	0.6094	0.792761	0.563725	0.726454	0.454	1
Tight junction interactions	0.902946	0.855433	0.095758	0.952317	0.728282	0.659	1
O-linked glycosylation of mucins	0.414082	0.0767961	0.996596	0.122517	0.730124	0.0817	1
Activation of Rac	0.30977	NA	0.914049	0.30977	0.730694	0.63	1
Y branching of actin filaments	0.9738	NA	0.142963	0.9738	0.731422	0.993	1
Defensins	0.406954	0.887246	0.538756	0.755084	0.732381	0.347	1
Role of Tob in T-cell activation	0.43941	0.798227	0.655006	0.685396	0.733859	0.0995	1
RNA Polymerase II Transcription Initiation	0.459682	0.754433	0.693081	0.661026	0.735782	0.821	1
PLC beta mediated events	0.648986	0.778652	0.483118	0.791988	0.738799	0.692	1
Synthesis of Leukotrienes (LT) and Eoxins (EX)	0.944835	0.598726	0.230416	0.9042	0.739059	0.661	1
Intrinsic Pathway for Apoptosis	0.396664	0.805008	0.695738	0.663709	0.739162	0.39	1
Synthesis and interconversion of nucleotide di- and triphosphates	0.500688	NA	0.817267	0.500688	0.739287	0.911	1
RNA Polymerase II Transcription Initiation And Promoter Clearance	0.399933	0.733288	0.772834	0.602996	0.740594	0.896	1
G alpha (z) signalling events	0.577387	0.565718	0.776322	0.600658	0.741164	0.28	1
Cell cycle	0.925807	0.653304	0.236634	0.903324	0.741502	0.203	1
L13a-mediated translational silencing of Ceruloplasmin expression	0.860734	0.832387	0.180056	0.92614	0.743323	0.639	1
Rho GTPase cycle	0.299469	0.701775	0.8725	0.501011	0.745136	0.842	1
Association of licensing factors with the pre-replicative complex	0.780549	NA	0.56592	0.780549	0.746883	0.599	1
Integration of energy metabolism	0.580553	0.431356	0.869015	0.508571	0.747034	0.76	1
G alpha (s) signalling events	0.204682	0.873796	0.797733	0.589369	0.747204	0.944	1
Transmission across Chemical Synapses	0.643248	0.397515	0.855004	0.530259	0.749497	0.639	1
Regulatory RNA pathways	0.336248	0.904313	0.611609	0.733995	0.749829	0.772	1
Lck and Fyn tyrosine kinases in initiation of TCR Activation	0.551035	NA	0.796242	0.551035	0.750601	1	1
Nuclear receptors coordinate the activities of chromatin remodeling complexes and coactivators to facilitate initiation of transcription in carcinoma cells	0.69477	NA	0.674701	0.69477	0.7519	0.762	1
IRF3-mediated induction of type I IFN	0.780222	NA	0.578938	0.780222	0.754083	0.471	1
APC/C:Cdc20 mediated degradation of mitotic proteins	0.9898	0.604888	0.0825012	0.966211	0.755149	0.571	1
Signaling by ERBB2	0.861688	0.434057	0.609195	0.742757	0.755626	0.557	1
FGFR1 ligand binding and activation	0.734454	NA	0.646648	0.734454	0.760826	0.768	1
Prostacyclin signalling through prostacyclin receptor	0.332584	NA	0.925294	0.332584	0.762185	0.998	1
Trafficking of GluR2-containing AMPA receptors	0.80125	NA	0.565297	0.80125	0.762553	0.117	1
MyD88-independent cascade	0.831473	0.697127	0.410908	0.851711	0.764925	0.942	1
CREB phosphorylation through the activation of Ras	0.206999	0.565029	0.972369	0.322096	0.767177	0.669	1
Parkinson's disease	0.465075	0.955311	0.370013	0.872685	0.769911	0.361	1
Costimulation by the CD28 family	0.856812	0.671449	0.408823	0.857183	0.769952	1	1
Butanoate metabolism	0.69964	0.827706	0.428048	0.850456	0.771302	0.259	1
Signaling by SCF-KIT	0.99989	0.0718815	0.17275	0.942825	0.77173	0.282	1
Metabolism of porphyrins	0.899686	NA	0.411718	0.899686	0.772514	0.547	1
Circadian Clock	0.781061	0.74726	0.441515	0.845998	0.772591	0.392	1
Inositol phosphate metabolism	0.804647	0.42679	0.73366	0.683119	0.773141	0.467	1
Gap-filling DNA repair synthesis and ligation in GG-NER	0.639056	NA	0.759338	0.639056	0.773256	0.9	1
Degradation of collagen	0.314006	0.611086	0.934395	0.443105	0.77475	0.581	1
Apoptosis	0.898628	0.626563	0.389282	0.870535	0.776198	0.311	1
GPCR ligand binding	0.244054	0.745588	0.911287	0.49079	0.776323	0.947	1
Role of nicotinic acetylcholine receptors in the regulation of apoptosis	0.824111	0.738676	0.403551	0.866598	0.778076	0.854	1
Phosphorylation of MEK1 by cdk5/p35 down regulates the MAP kinase pathway	0.532941	NA	0.841509	0.532941	0.778174	0.669	1
EGFR interacts with phospholipase C-gamma	0.710042	0.643826	0.661794	0.742833	0.780359	0.493	1
Glucagon signaling in metabolic regulation	0.774962	0.650467	0.578402	0.790289	0.780376	1	1
Renin-angiotensin system	0.942674	0.20977	0.717838	0.70704	0.781596	0.332	1
Oxygen-dependent Proline Hydroxylation of Hypoxia-inducible Factor Alpha	0.718223	NA	0.699479	0.718223	0.78176	1	1
Facilitative Na+-independent glucose transporters	0.998266	NA	0.0342472	0.998266	0.781904	0.572	1
Aquaporin-mediated transport	0.89361	0.551357	0.491615	0.834551	0.782819	0.968	1
PI3K events in ERBB2 signaling	0.92412	0.346837	0.628224	0.768835	0.78495	0.429	1
Constitutive Signaling by NOTCH1 PEST Domain Mutants	0.481728	0.675068	0.83233	0.613554	0.78578	0.782	1
FGFR3 ligand binding and activation	0.515666	NA	0.86039	0.515666	0.786087	0.703	1
Inhibition of Insulin Secretion by Adrenaline/Noradrenaline	0.586418	0.348054	0.940028	0.451532	0.787663	0.889	1
N-Glycan antennae elongation	0.610502	0.954692	0.28149	0.918487	0.7896	0.776	1
NF-kB is activated and signals survival	0.791492	NA	0.629939	0.791492	0.79058	0.543	1
Post-translational protein modification	0.827824	0.385429	0.773531	0.678208	0.791347	0.257	1
Regulation of signaling by CBL	0.869515	0.395197	0.708632	0.728045	0.791814	0.936	1
RNA polymerase	0.783765	0.808489	0.401671	0.879381	0.791912	0.999	1
Vasopressin-regulated water reabsorption	0.461673	0.724813	0.819954	0.638423	0.793215	0.543	1
MicroRNA (miRNA) Biogenesis	0.601071	0.572653	0.838168	0.621947	0.794866	0.906	1
Post NMDA receptor activation events	0.341118	0.549815	0.956731	0.42036	0.795443	0.488	1
Synthesis, Secretion, and Inactivation of Glucagon-like Peptide-1 (GLP-1)	0.730905	0.254014	0.933458	0.486924	0.79967	0.454	1
Activation of Nicotinic Acetylcholine Receptors	0.396143	0.163576	0.996599	0.189678	0.800878	0.486	1
ADP-Ribosylation Factor	0.841062	NA	0.578132	0.841062	0.80113	0.574	1
T Helper Cell Surface Molecules	0.457413	NA	0.903861	0.457413	0.80132	0.898	1
Taste transduction	0.619437	0.414299	0.916071	0.524668	0.801435	0.724	1
Toll Like Receptor 3 (TLR3) Cascade	0.758487	0.641859	0.660563	0.774269	0.803401	1	1
Interleukin-2 signaling	0.708532	0.298632	0.92909	0.505857	0.805144	0.771	1
Recruitment of mitotic centrosome proteins and complexes	0.399777	0.657108	0.910675	0.542419	0.806062	0.603	1
Signaling by NOTCH1 in Cancer	0.556552	0.388097	0.949693	0.459995	0.806736	0.119	1
Signaling by EGFR in Cancer	0.85306	0.638728	0.539518	0.839713	0.807383	0.902	1
L1CAM interactions	0.975666	0.132481	0.741449	0.727679	0.807484	0.872	1
Resolution of AP sites via the single-nucleotide replacement pathway	0.356036	NA	0.945054	0.356036	0.807702	0.546	1
Spry regulation of FGF signaling	0.646786	0.901715	0.437196	0.880897	0.808334	0.944	1
Branched-chain amino acid catabolism	0.803078	NA	0.6545	0.803078	0.811652	0.617	1
SHC-mediated cascade	0.428569	0.740453	0.857118	0.628775	0.811816	0.916	1
Conversion from APC/C:Cdc20 to APC/C:Cdh1 in late anaphase	0.941424	NA	0.377325	0.941424	0.812445	1	1
Signaling by EGFR	0.714015	0.609993	0.757474	0.724786	0.813442	1	1
Presenilin action in Notch and Wnt signaling	0.999608	NA	0.0182809	0.999608	0.815056	0.22	1
Hematopoietic cell lineage	0.616452	0.637298	0.817917	0.676451	0.81533	0.839	1
Cell junction organization	0.283657	0.893905	0.812944	0.683564	0.816785	0.312	1
Presynaptic nicotinic acetylcholine receptors	0.541046	NA	0.885533	0.541046	0.822154	0.926	1
Repair synthesis of patch ~27-30 bases long by DNA polymerase	0.591086	NA	0.859488	0.591086	0.822557	0.679	1
Formation of a pool of free 40S subunits	0.996188	0.521406	0.132592	0.972868	0.823358	0.423	1
IRS-related events	0.34622	0.386011	0.989331	0.313993	0.824692	0.393	1
Endocytotic role of NDK, Phosphins and Dynamin	0.829793	NA	0.647957	0.829793	0.827079	0.297	1
Signaling by Insulin receptor	0.30052	0.411968	0.991356	0.299072	0.827429	0.284	1
Regulation of actin dynamics for phagocytic cup formation	0.597137	0.983716	0.228333	0.95403	0.82799	1	1
NOTCH2 Activation and Transmission of Signal to the Nucleus	0.489863	0.653213	0.89834	0.602815	0.828254	0.201	1
Formation of ATP by chemiosmotic coupling	0.829733	NA	NA	0.829733	0.829733	0.719	1
Ribosomal scanning and start codon recognition	0.660999	0.965097	0.285523	0.942451	0.831337	0.795	1
mRNA Splicing - Minor Pathway	0.246582	0.997981	0.299897	0.939251	0.831831	0.494	1
NF-kB activation through FADD/RIP-1 pathway mediated by caspase-8 and -10	0.970445	NA	0.299407	0.970445	0.832116	0.295	1
Pre-NOTCH Transcription and Translation	0.612639	0.645235	0.845737	0.679308	0.833534	0.375	1
Inhibition of voltage gated Ca2+ channels via Gbeta/gamma subunits	0.0744311	0.708446	0.994961	0.263479	0.83374	0.303	1
G-protein beta:gamma signalling	0.380494	0.24763	0.996151	0.242803	0.833799	0.604	1
Signaling by NOTCH3	0.901863	NA	0.534304	0.901863	0.835128	0.537	1
RNA Polymerase III Transcription Initiation	0.98969	0.36704	0.387208	0.918742	0.835195	0.906	1
Peptide hormone metabolism	0.0316344	0.48594	0.99983	0.09041	0.83542	0.0516	1
The role of Nef in HIV-1 replication and disease pathogenesis	0.332001	0.851909	0.862568	0.666955	0.837137	0.73	1
Ras activation uopn Ca2+ infux through NMDA receptor	0.0565351	0.247971	0.999964	0.0545887	0.837322	0.172	1
IL22 Soluble Receptor Signaling Pathway	0.649136	NA	0.843426	0.649136	0.837449	0.393	1
APC/C:Cdc20 mediated degradation of Cyclin B	0.808518	0.90461	0.317566	0.938464	0.837707	1	1
Interleukin receptor SHC signaling	0.624912	0.29569	0.97336	0.438626	0.83884	0.69	1
RNA Polymerase II HIV Promoter Escape	0.474272	0.744505	0.872207	0.662445	0.841009	0.999	1
Toll Like Receptor TLR1:TLR2 Cascade	0.841279	0.615058	0.672599	0.819579	0.842363	1	1
EGFR downregulation	0.221207	0.879467	0.910143	0.61249	0.843263	1	1
Unblocking of NMDA receptor, glutamate binding and activation	0.316894	0.517297	0.985423	0.379726	0.843612	0.697	1
Hemoglobin's Chaperone	0.743736	NA	0.780807	0.743736	0.844001	0.601	1
Cell adhesion molecules (CAMs)	0.406811	0.70471	0.927186	0.584616	0.844859	0.528	1
Reversal of Insulin Resistance by Leptin	0.446266	NA	0.942359	0.446266	0.845681	0.354	1
Purine ribonucleoside monophosphate biosynthesis	0.693235	NA	0.825492	0.693235	0.845976	0.351	1
MyD88 cascade initiated on plasma membrane	0.588845	0.660344	0.87054	0.674047	0.846167	0.919	1
Trafficking and processing of endosomal TLR	0.846954	NA	NA	0.846954	0.846954	0.663	1
Alzheimer's disease	0.887383	0.348588	0.829121	0.719841	0.847174	0.0766	1
Beta-catenin phosphorylation cascade	0.956918	NA	0.397311	0.956918	0.848335	0.953	1
Mitochondrial tRNA aminoacylation	0.808345	0.659048	0.692469	0.817607	0.848567	0.988	1
FGFR1c ligand binding and activation	0.400606	NA	0.956489	0.400606	0.848975	0.588	1
RNA Polymerase III Transcription Termination	0.71162	0.708549	0.752094	0.783175	0.849085	0.95	1
Caspase Cascade in Apoptosis	0.482743	0.971268	0.473455	0.905365	0.849293	0.0949	1
Pyruvate metabolism	0.972499	NA	0.324027	0.972499	0.849448	0.576	1
CRMPs in Sema3A signaling	0.970032	0.0973772	0.889618	0.66034	0.851872	0.831	1
Peptide ligand-binding receptors	0.399552	0.935471	0.709723	0.814152	0.852774	0.582	1
Sphingolipid metabolism	0.802187	0.992572	0.0713375	0.989912	0.853242	1	1
Signal attenuation	0.426396	NA	0.952752	0.426396	0.853412	0.388	1
activated TAK1 mediates p38 MAPK activation	0.951445	NA	0.434028	0.951445	0.854433	0.999	1
Presynaptic function of Kainate receptors	0.880825	0.0817323	0.97947	0.439753	0.854449	0.4	1
Inactivation, recovery and regulation of the phototransduction cascade	0.156619	0.667165	0.992194	0.341805	0.856151	0.181	1
CaM pathway	0.823472	0.817606	0.508653	0.902772	0.858126	0.494	1
Ca++/ Calmodulin-dependent Protein Kinase Activation	0.259106	NA	0.984868	0.259106	0.858849	0.433	1
TAK1 activates NFkB by phosphorylation and activation of IKKs complex	0.922171	0.630788	0.544824	0.892531	0.859382	0.729	1
Pyrimidine catabolism	0.385644	NA	0.965829	0.385644	0.860669	0.373	1
Signaling by ERBB4	0.936622	0.306408	0.809983	0.76483	0.863519	0.715	1
Cytokine Signaling in Immune system	0.899164	0.719248	0.518289	0.905474	0.864084	0.911	1
FGFR2c ligand binding and activation	0.565901	NA	0.917706	0.565901	0.864352	0.567	1
ADP signalling through P2Y purinoceptor 1	0.401072	0.279317	0.997048	0.277344	0.865883	0.82	1
Apoptotic cleavage of cell adhesion proteins	0.926354	NA	0.546981	0.926354	0.866107	0.752	1
Nucleotide-like (purinergic) receptors	0.322101	NA	0.979448	0.322101	0.868151	0.683	1
mRNA Decay by 3' to 5' Exoribonuclease	0.868316	NA	NA	0.868316	0.868316	0.419	1
Platelet calcium homeostasis	0.729955	0.758966	0.733133	0.823894	0.868406	0.644	1
Phospholipase C-mediated cascade	0.816708	0.806442	0.568668	0.894348	0.868746	0.856	1
IGF1R signaling cascade	0.506742	0.329553	0.991063	0.382093	0.869143	0.376	1
Transport of vitamins, nucleosides, and related molecules	1	0.00681467	0.237026	0.971711	0.873558	0.00352	1
Notch-HLH transcription pathway	0.423722	NA	0.965114	0.423722	0.874149	1	1
Glycogen breakdown (glycogenolysis)	0.875523	NA	NA	0.875523	0.875523	0.774	1
Apoptosis	0.643553	0.741263	0.838178	0.76358	0.876155	0.573	1
Class B/2 (Secretin family receptors)	0.503595	0.846924	0.837435	0.767298	0.877812	0.838	1
Thrombin signalling through proteinase activated receptors (PARs)	0.592448	0.19243	0.996035	0.326679	0.878228	0.448	1
Signaling by Interleukins	0.89472	0.473081	0.801989	0.798863	0.879781	0.956	1
Metabolism of steroid hormones and vitamin D	0.301893	0.991996	0.55746	0.909267	0.879901	0.419	1
DAP12 interactions	0.645167	0.940197	0.545997	0.913688	0.881054	0.4	1
DAP12 signaling	0.880069	0.631647	0.705499	0.857426	0.881918	0.294	1
The IGF-1 Receptor and Longevity	0.986815	NA	0.293115	0.986815	0.882071	0.768	1
Signaling by activated point mutants of FGFR1	0.358456	NA	0.979412	0.358456	0.882454	0.794	1
Purine metabolism	0.10883	0.857723	0.986973	0.454224	0.883163	0.79	1
Cell Cycle	0.950673	0.958662	0.093935	0.991686	0.883964	0.964	1
GnRH signaling pathway	0.253912	0.408553	0.998482	0.263759	0.884055	0.186	1
CDO in myogenesis	0.508519	0.646151	0.953188	0.610349	0.884304	0.654	1
ADP signalling through P2Y purinoceptor 12	0.129896	0.984444	0.85327	0.766519	0.885025	0.999	1
Respiratory electron transport	0.459646	0.995348	0.339875	0.961412	0.885835	0.336	1
Serotonin receptors	0.381103	NA	0.977724	0.381103	0.88619	0.874	1
Basal transcription factors	0.446371	0.955037	0.706075	0.865152	0.887649	0.946	1
Signaling by activated point mutants of FGFR3	0.449298	NA	0.967587	0.449298	0.887919	0.686	1
Colorectal cancer	0.998567	0.18548	0.513271	0.930002	0.889562	0.409	1
Regulation of Water Balance by Renal Aquaporins	0.83004	0.738626	0.702295	0.870072	0.890005	0.952	1
G beta:gamma signalling through PLC beta	0.621726	0.159181	0.997553	0.313358	0.890184	0.47	1
STING mediated induction of host immune responses	0.604563	NA	0.929603	0.604563	0.890458	0.493	1
eNOS activation and regulation	0.637423	NA	0.918611	0.637423	0.891692	0.349	1
Thromboxane signalling through TP receptor	0.232496	NA	0.993477	0.232496	0.89228	0.734	1
RNA Pol II CTD phosphorylation and interaction with CE	0.245285	0.989242	0.706567	0.872442	0.893048	1	1
Viral Messenger RNA Synthesis	0.466649	NA	0.967549	0.466649	0.893634	1	1
Synthesis of Prostaglandins (PG) and Thromboxanes (TX)	0.824371	0.370739	0.941477	0.664895	0.894823	0.416	1
ARMS-mediated activation	0.695357	NA	0.897244	0.695357	0.89555	1	1
Activation of Chaperones by IRE1alpha	0.131853	0.998953	0.586848	0.917009	0.895756	0.255	1
Signaling by FGFR	0.810007	0.600766	0.852521	0.78853	0.895975	0.651	1
Sema3A PAK dependent Axon repulsion	0.911358	0.38108	0.871903	0.77035	0.89612	0.596	1
GRB2 events in ERBB2 signaling	0.99673	0.300001	0.495358	0.93968	0.896266	0.771	1
Activation of the mRNA upon binding of the cap-binding complex and eIFs, and subsequent binding to 43S	0.955436	0.815673	0.341165	0.966953	0.896928	0.672	1
Synthesis of PIPs at the Golgi membrane	0.983459	NA	0.365846	0.983459	0.896967	1	1
NGF signalling via TRKA from the plasma membrane	0.801076	0.64447	0.835117	0.805043	0.897007	0.858	1
ERK/MAPK targets	0.93379	0.681676	0.58628	0.918938	0.897473	1	1
Valine, leucine and isoleucine degradation	0.928967	0.548598	0.727802	0.869597	0.897622	0.413	1
The citric acid (TCA) cycle and respiratory electron transport	0.825417	0.983479	0.192409	0.984968	0.897856	0.476	1
Metal ion SLC transporters	0.999379	0.350203	0.260349	0.977852	0.898205	1	1
Prion diseases	0.0687352	0.729205	0.998962	0.268082	0.898427	0.871	1
PECAM1 interactions	0.994341	NA	0.234134	0.994341	0.899381	0.995	1
Viral mRNA Translation	0.998269	0.526725	0.223778	0.982769	0.901143	0.616	1
Metabolism of Angiotensinogen to Angiotensins	0.839788	0.63391	0.814846	0.827559	0.90121	1	1
Acetylcholine Binding And Downstream Events	0.741888	0.15064	0.995595	0.392852	0.901522	0.418	1
mTOR signaling pathway	0.683653	0.257066	0.992043	0.450905	0.901682	0.335	1
Regulation of IFNA signaling	0.644057	0.992475	0.288862	0.976162	0.902417	0.143	1
Heme biosynthesis	0.902882	NA	NA	0.902882	0.902882	0.782	1
Type II diabetes mellitus	0.869407	0.840889	0.555102	0.933229	0.904048	0.819	1
Glycosaminoglycan biosynthesis - heparan sulfate	0.0218517	0.761363	0.999827	0.177835	0.905243	0.592	1
Resolution of Sister Chromatid Cohesion	0.9318	0.962873	0.158933	0.989703	0.905539	1	1
G alpha (i) signalling events	0.320867	0.951868	0.860007	0.801527	0.90581	0.831	1
Glucose metabolism	0.617577	0.931027	0.692817	0.896254	0.906597	1	1
p75NTR signals via NF-kB	0.763973	0.728177	0.832014	0.825863	0.906804	0.394	1
Zinc influx into cells by the SLC39 gene family	0.90746	NA	NA	0.90746	0.90746	0.963	1
Ras-Independent pathway in NK cell-mediated cytotoxicity	0.999837	0.182043	0.357228	0.971262	0.90985	0.384	1
Nitric oxide stimulates guanylate cyclase	0.0700518	0.534115	0.999897	0.162871	0.91002	0.0698	1
Immune System	0.970239	0.646412	0.526418	0.944983	0.910373	0.829	1
Opioid Signalling	0.369465	0.929562	0.883497	0.789759	0.910903	0.862	1
Phospholipase C-epsilon pathway	0.7134	0.428688	0.974741	0.606907	0.911576	0.861	1
Interaction With The Zona Pellucida	0.771713	NA	0.880122	0.771713	0.912723	0.608	1
Natural killer cell mediated cytotoxicity	1	0.0690996	0.0116835	0.99946	0.913099	0.0553	1
Amine ligand-binding receptors	0.105449	0.958821	0.969362	0.634465	0.913265	0.734	1
Signalling to p38 via RIT and RIN	0.974011	NA	0.502798	0.974011	0.916067	0.951	1
Erk1/Erk2 Mapk Signaling pathway	0.538934	0.997056	0.339531	0.978123	0.920367	0.653	1
Folate biosynthesis	0.90385	NA	0.756056	0.90385	0.921088	1	1
Sulfur amino acid metabolism	0.528224	0.970491	0.688995	0.916994	0.921552	0.369	1
Bone Remodelling	0.780297	NA	0.890857	0.780297	0.921795	0.842	1
HS-GAG degradation	0.808362	0.409193	0.965576	0.675137	0.922377	0.429	1
Activation of Csk by cAMP-dependent Protein Kinase Inhibits Signaling through the T Cell Receptor	0.366896	0.929912	0.908408	0.788898	0.922746	0.778	1
RIG-I-like receptor signaling pathway	0.595807	0.979707	0.571359	0.947325	0.923081	0.784	1
Gap junction	0.40511	0.0859094	0.999978	0.127981	0.923587	0.15	1
PKA activation	0.985349	0.537603	0.58058	0.946063	0.92367	1	1
Cytosolic sulfonation of small molecules	0.994294	NA	0.307466	0.994294	0.924092	0.263	1
Interleukin-3, 5 and GM-CSF signaling	0.751241	0.675282	0.913886	0.788468	0.925382	0.583	1
Glyoxylate and dicarboxylate metabolism	0.75223	NA	0.913633	0.75223	0.925916	0.718	1
Ubiquitin mediated proteolysis	0.728713	0.993781	0.273091	0.986024	0.925939	1	1
TRIF-mediated TLR3/TLR4 signaling	0.73966	0.980182	0.425311	0.971873	0.926473	1	1
Eicosanoids	0.072247	0.991331	0.945556	0.742377	0.927428	0.422	1
Fcgamma receptor (FCGR) dependent phagocytosis	0.464541	0.999303	0.284984	0.985988	0.928649	0.886	1
Signaling by FGFR in disease	0.760592	0.480635	0.970712	0.67955	0.929601	1	1
Asparagine N-linked glycosylation	0.990073	0.732924	0.349935	0.981534	0.930706	0.908	1
WNT ligand biogenesis and trafficking	0.982264	0.758127	0.407609	0.97627	0.93103	0.961	1
PKA activation in glucagon signalling	0.869069	0.865409	0.635286	0.942336	0.931285	1	1
G2/M Transition	0.424392	0.779834	0.976887	0.659392	0.931396	0.999	1
PKA-mediated phosphorylation of CREB	0.950762	0.730824	0.625725	0.94558	0.932447	0.829	1
NICD traffics to nucleus	0.480569	NA	0.985014	0.480569	0.93323	0.887	1
Regulation And Function Of ChREBP in Liver	0.48031	0.797501	0.966463	0.710181	0.934414	0.966	1
Post-chaperonin tubulin folding pathway	0.654238	NA	0.958945	0.654238	0.934469	0.413	1
The phototransduction cascade	0.117429	0.861167	0.996895	0.47115	0.935844	0.109	1
Cardiac muscle contraction	0.88973	0.217974	0.985815	0.623771	0.936139	0.374	1
ERKs are inactivated	0.97608	NA	0.571419	0.97608	0.936556	0.937	1
Glycolysis	0.913607	0.908973	0.480086	0.971779	0.936833	1	1
Cysteine and methionine metabolism	0.115635	0.999986	0.374107	0.98264	0.938073	0.498	1
Smooth Muscle Contraction	0.605659	0.977388	0.65433	0.945814	0.938239	1	1
IL 17 Signaling Pathway	0.812897	NA	0.904077	0.812897	0.939576	0.9	1
Metabolism of polyamines	0.855701	NA	0.875392	0.855701	0.941226	1	1
HIV Transcription Initiation	0.318438	0.694104	0.996366	0.509999	0.941822	0.973	1
Mismatch repair	0.931711	NA	0.77281	0.931711	0.943135	0.858	1
Respiratory electron transport, ATP synthesis by chemiosmotic coupling, and heat production by uncoupling proteins.	0.576693	0.998331	0.352411	0.986518	0.94379	0.404	1
Eicosanoid ligand-binding receptors	0.91657	NA	0.808161	0.91657	0.944472	0.895	1
Regulated proteolysis of p75NTR	0.945072	NA	NA	0.945072	0.945072	0.897	1
Nuclear Events (kinase and transcription factor activation)	0.961337	0.590557	0.78101	0.920872	0.945183	0.999	1
NOTCH2 intracellular domain regulates transcription	0.710351	NA	0.956429	0.710351	0.945384	0.979	1
Signalling by NGF	0.953697	0.410528	0.908821	0.848326	0.946336	0.574	1
GAB1 signalosome	0.999859	0.291111	0.385551	0.985331	0.946423	0.464	1
Biotin transport and metabolism	0.997141	NA	0.314515	0.997141	0.946573	0.215	1
Signaling by NOTCH1 HD Domain Mutants in Cancer	0.502669	0.509115	0.997161	0.508333	0.946723	0.175	1
Stimuli-sensing channels	0.648726	0.828245	0.93167	0.82635	0.948097	0.959	1
MAPK signaling pathway	0.973876	0.718377	0.619113	0.962567	0.94839	0.31	1
Other glycan degradation	0.968047	NA	0.674687	0.968047	0.948491	0.978	1
Synthesis of IP3 and IP4 in the cytosol	0.798991	0.744595	0.909636	0.854869	0.949109	0.578	1
SEMA3A-Plexin repulsion signaling by inhibiting Integrin adhesion	0.637237	NA	0.975515	0.637237	0.949543	0.664	1
Deadenylation of mRNA	0.990846	0.427913	0.753548	0.938199	0.95085	0.717	1
SHC1 events in ERBB4 signaling	0.989082	0.241817	0.906477	0.869968	0.953649	0.999	1
PI3K Cascade	0.677107	0.708069	0.972699	0.761868	0.954609	0.247	1
Eukaryotic Translation Initiation	0.996069	0.960044	0.0697136	0.999089	0.954711	0.469	1
Adherens junctions interactions	0.620269	0.835493	0.950705	0.817722	0.954863	0.834	1
Amino sugar and nucleotide sugar metabolism	0.978219	0.804334	0.544798	0.978988	0.957748	0.93	1
Regulation of innate immune responses to cytosolic DNA	0.99126	0.494163	0.744129	0.952545	0.959281	0.132	1
Olfactory Signaling Pathway	0.954799	0.264178	0.977752	0.77382	0.961944	1	1
Melanoma	0.993167	0.557712	0.68074	0.967577	0.962358	0.745	1
Hormone ligand-binding receptors	0.760914	NA	0.966213	0.760914	0.963592	0.994	1
Neuronal System	0.507739	0.530537	0.99871	0.527066	0.963711	0.867	1
Huntington's disease	0.465325	0.994812	0.737867	0.96001	0.963846	0.129	1
Sonic Hedgehog (Shh) Pathway	0.782053	0.158742	0.999621	0.43805	0.9654	0.576	1
Centrosome maturation	0.46367	0.998548	0.603141	0.979382	0.965435	0.997	1
Signaling by FGFR2 mutants	0.86636	0.92223	0.739598	0.963167	0.966463	0.9	1
Transport to the Golgi and subsequent modification	0.873498	0.991493	0.362883	0.993715	0.966766	0.847	1
TCR signaling	0.999014	0.656542	0.382902	0.993304	0.967653	1	1
GPCR downstream signaling	0.412938	0.660113	0.998707	0.554214	0.967905	0.8	1
Arachidonic acid metabolism	0.57463	0.929373	0.94203	0.879665	0.968953	0.203	1
Mitochondrial Fatty Acid Beta-Oxidation	0.721276	NA	0.980025	0.721276	0.969077	0.0864	1
Adenylate cyclase inhibitory pathway	0.968479	0.882323	0.575691	0.984362	0.969158	0.962	1
Neuroactive ligand-receptor interaction	0.445105	0.709689	0.997742	0.615259	0.96986	0.915	1
Vascular smooth muscle contraction	0.24467	0.521691	0.999957	0.326211	0.971194	0.238	1
Activation of ATR in response to replication stress	0.526748	0.620041	0.998237	0.603928	0.971263	0.623	1
Toll Like Receptor TLR6:TLR2 Cascade	0.914579	0.904033	0.733747	0.970693	0.971573	1	1
Sphingolipid metabolism	0.413658	0.99872	0.698307	0.976065	0.97228	0.998	1
Ligand-gated ion channel transport	0.843899	0.888513	0.862066	0.942525	0.972329	1	1
MyD88 dependent cascade initiated on endosome	0.896091	0.947308	0.684022	0.979109	0.973729	1	1
MAPKinase Signaling Pathway	0.417192	0.999982	0.293585	0.997225	0.974462	0.482	1
Nuclear signaling by ERBB4	0.966785	0.538242	0.930951	0.913998	0.975657	1	1
IRS-related events triggered by IGF1R	0.352719	0.550215	0.999897	0.429346	0.97715	0.333	1
Integrin Signaling Pathway	0.35824	0.809083	0.998499	0.641168	0.977705	1	1
Regulation of pyruvate dehydrogenase (PDH) complex	0.993651	NA	0.636411	0.993651	0.977727	0.546	1
Myogenesis	0.552388	0.723909	0.997064	0.696197	0.977772	0.588	1
Common Pathway	0.998795	NA	0.440195	0.998795	0.97929	0.715	1
mCalpain and friends in Cell motility	0.521051	0.999439	0.595451	0.990387	0.979866	0.812	1
G1 Phase	0.963235	0.917786	0.665229	0.987728	0.981342	0.648	1
Other semaphorin interactions	0.790423	0.728609	0.986473	0.841736	0.981878	1	1
How Progesterone Initiates Oocyte Membrane	0.458726	0.920571	0.989895	0.821989	0.981891	1	1
FCERI mediated NF-kB activation	0.673297	0.994551	0.748332	0.982904	0.982809	0.901	1
Activated NOTCH1 Transmits Signal to the Nucleus	0.540827	0.296923	0.999979	0.380339	0.982866	0.0213	1
Regulation of actin cytoskeleton	0.293399	0.656213	0.999948	0.460197	0.984582	0.862	1
NOD-like receptor signaling pathway	0.999708	0.657255	0.465984	0.996714	0.984987	0.708	1
beta-Alanine metabolism	0.686955	0.372354	0.999849	0.545491	0.985353	0.209	1
fl-arrestins in GPCR Desensitization	0.548247	NA	0.998589	0.548247	0.986009	0.487	1
Signaling by GPCR	0.305076	0.980252	0.988352	0.863328	0.986242	0.76	1
Ion transport by P-type ATPases	0.986555	0.246376	0.98905	0.8599	0.986274	0.467	1
Long-term potentiation	0.688009	0.0770684	0.999999	0.254292	0.986859	0.217	1
Signaling by NOTCH1 HD+PEST Domain Mutants in Cancer	0.643288	0.489295	0.999783	0.595113	0.987058	0.182	1
Toll Like Receptor 2 (TLR2) Cascade	0.960524	0.922079	0.756039	0.98764	0.987262	0.95	1
Repression of Pain Sensation by the Transcriptional Regulator DREAM	0.811326	0.917008	0.947704	0.945613	0.987663	0.998	1
ZBP1(DAI) mediated induction of type I IFNs	0.999885	0.580918	0.504602	0.997014	0.987823	0.234	1
Actions of Nitric Oxide in the Heart	0.318284	0.221787	1	0.190549	0.988138	0.412	1
FBXW7 Mutants and NOTCH1 in Cancer	0.752898	0.478009	0.999535	0.671626	0.988532	0.156	1
Dilated cardiomyopathy	0.997245	0.54448	0.85377	0.979406	0.98854	0.48	1
TRAF6 mediated IRF7 activation	0.191203	0.999978	0.778037	0.988447	0.989186	0.408	1
Cell-Cell communication	0.884697	0.790952	0.977272	0.922231	0.989681	0.726	1
Signaling by Robo receptor	0.708966	0.566501	0.999554	0.694129	0.990169	0.791	1
GABA receptor activation	0.414249	0.916865	0.99798	0.795501	0.990203	0.908	1
Zinc transporters	0.999958	NA	0.264187	0.999958	0.990243	0.993	1
Signaling by NOTCH1	0.822573	0.717528	0.994653	0.855695	0.990362	0.138	1
Signaling by NOTCH1 t(7;9)(NOTCH1:M1580_K2555) Translocation Mutant	0.630341	0.380157	0.999973	0.50781	0.990497	0.164	1
Toll-Like Receptors Cascades	0.718721	0.999856	0.446671	0.998526	0.990614	0.656	1
Signaling by FGFR3 mutants	0.610558	NA	0.998844	0.610558	0.990692	0.757	1
Regulation of AMPK activity via LKB1	0.680659	NA	0.997933	0.680659	0.990858	0.158	1
Neurotransmitter Receptor Binding And Downstream Transmission In The Postsynaptic Cell	0.509	0.680012	0.999843	0.635588	0.990942	0.837	1
Metabolism of nitric oxide	0.614885	NA	0.998872	0.614885	0.991013	0.434	1
Voltage gated Potassium channels	0.841715	0.718358	0.994439	0.867976	0.99129	1	1
RIP-mediated NFkB activation via ZBP1	0.540831	0.999967	0.543397	0.998092	0.992347	0.244	1
Inhibition of adenylate cyclase pathway	0.949568	0.99162	0.571278	0.997824	0.992491	1	1
Endosomal Sorting Complex Required For Transport (ESCRT)	0.501966	0.999999	0.287017	0.999665	0.992914	0.394	1
Transcription-coupled NER (TC-NER)	0.518031	0.999915	0.677616	0.996441	0.993122	1	1
Regulation of p27 Phosphorylation during Cell Cycle Progression	0.995644	NA	0.808876	0.995644	0.993295	0.838	1
Signaling by NOTCH1 PEST Domain Mutants in Cancer	0.445139	0.71984	0.999949	0.623334	0.993804	0.143	1
Glutathione metabolism	1	0.127643	0.370662	0.999516	0.993851	1	1
Toll Like Receptor 5 (TLR5) Cascade	0.608399	0.998723	0.852624	0.990037	0.993887	0.732	1
Cell-cell junction organization	0.955609	0.931292	0.87556	0.987895	0.993894	0.791	1
APC-Cdc20 mediated degradation of Nek2A	0.99993	0.832197	0.33577	0.999629	0.99396	1	1
Arrhythmogenic right ventricular cardiomyopathy (ARVC)	0.73656	0.550133	0.999847	0.704205	0.994168	0.631	1
Constitutive Signaling by NOTCH1 HD+PEST Domain Mutants	0.405718	0.927102	0.999221	0.805056	0.994274	0.598	1
FGFR2 ligand binding and activation	0.690123	0.959845	0.986506	0.943803	0.994961	0.616	1
Notch signaling pathway	0.861332	0.922026	0.978965	0.961754	0.995604	0.743	1
3' -UTR-mediated translational regulation	1	0.672091	0.155923	0.999957	0.995639	0.361	1
Activated point mutants of FGFR2	0.658847	0.925146	0.996651	0.904574	0.995774	0.722	1
Class A/1 (Rhodopsin-like receptors)	0.390406	0.997086	0.98212	0.960192	0.995897	0.744	1
Interleukin-1 signaling	0.998557	0.742618	0.845013	0.994878	0.996346	1	1
DAG and IP3 signaling	0.86007	0.986544	0.918264	0.990065	0.996595	0.59	1
Activation of Kainate Receptors upon glutamate binding	0.545053	0.697207	0.999976	0.671899	0.996641	0.712	1
NOTCH1 Intracellular Domain Regulates Transcription	0.526745	0.968136	0.997291	0.912843	0.996684	0.769	1
Peroxisomal lipid metabolism	0.999999	0.170065	0.82738	0.996479	0.996977	0.94	1
Calcium signaling pathway	0.918769	0.599058	0.999093	0.878017	0.99704	0.492	1
Hypertrophic cardiomyopathy (HCM)	0.999995	0.369693	0.753501	0.998089	0.997088	0.297	1
IRS-mediated signalling	0.311247	0.647467	1	0.467924	0.997279	0.238	1
RNA Polymerase III Transcription	0.999999	0.44482	0.571258	0.999483	0.997303	0.851	1
Mitotic Prometaphase	0.990707	0.999746	0.157888	0.999981	0.997338	0.991	1
Signaling by Hippo	0.942034	0.747045	0.9956	0.943176	0.997478	1	1
Energy dependent regulation of mTOR by LKB1-AMPK	0.3149	NA	0.999996	0.3149	0.997502	0.0778	1
NOD1/2 Signaling Pathway	1	0.531571	0.261885	0.99995	0.997513	0.979	1
Cystic Fibrosis Transmembrane Conductance Regulator And Beta 2 Adrenergic Receptor Pathway	0.371375	NA	0.999991	0.371375	0.997516	0.918	1
The SARS-coronavirus Life Cycle	0.997517	NA	NA	0.997517	0.997517	0.799	1
PLC-gamma1 signalling	0.999998	0.669762	0.408475	0.999845	0.997532	0.774	1
TRAF6 Mediated Induction of proinflammatory cytokines	0.993386	0.955087	0.781927	0.998418	0.997878	0.976	1
Axon guidance	0.985175	0.785035	0.977068	0.981954	0.997909	0.902	1
Hormone-sensitive lipase (HSL)-mediated triacylglycerol hydrolysis	0.582415	NA	0.999941	0.582415	0.99794	0.639	1
Toll Like Receptor 7/8 (TLR7/8) Cascade	0.947636	0.951378	0.955632	0.989825	0.997992	1	1
Downregulated of MTA-3 in ER-negative Breast Tumors	0.845884	NA	0.998912	0.845884	0.998061	0.0362	1
MAP kinase activation in TLR cascade	0.999976	0.557508	0.796351	0.998558	0.998201	0.984	1
Regulation of Insulin Secretion by Glucagon-like Peptide-1	0.955853	0.887997	0.983383	0.98054	0.998224	1	1
Nuclear Envelope Reassembly	0.953421	NA	0.992851	0.953421	0.998246	0.434	1
Inactivation of APC/C via direct inhibition of the APC/C complex	0.999999	NA	0.231771	0.999999	0.998253	0.997	1
MAPK targets/ Nuclear events mediated by MAP kinases	0.999997	0.703465	0.525805	0.999819	0.998407	1	1
RNA degradation	1	0.0851265	0.805038	0.998862	0.998597	0.871	1
Platelet activation, signaling and aggregation	0.221105	0.501573	1	0.294392	0.998862	0.707	1
Gastrin-CREB signalling pathway via PKC and MAPK	0.527126	0.593855	1	0.58552	0.999094	0.668	1
Double Stranded RNA Induced Gene Expression	0.999117	NA	NA	0.999117	0.999117	0.626	1
Oocyte meiosis	0.96001	0.98984	0.914311	0.998004	0.999156	1	1
Potassium Channels	0.411555	0.732899	1	0.610825	0.999158	0.737	1
Netrin-1 signaling	0.93361	0.963787	0.983874	0.990182	0.999159	1	1
Signaling by Wnt	1	0.89594	0.160728	0.999997	0.999161	0.871	1
Pyruvate metabolism and Citric Acid (TCA) cycle	0.999957	0.997289	0.108287	0.999999	0.999211	0.56	1
Roles of fl-arrestin-dependent Recruitment of Src Kinases in GPCR Signaling	0.793903	0.224751	1	0.517989	0.99926	0.959	1
Synthesis of glycosylphosphatidylinositol (GPI)	1	NA	0.0993635	1	0.999302	0.454	1
Initiation of Nuclear Envelope Reformation	0.999987	NA	0.627809	0.999987	0.999331	0.437	1
Toll Like Receptor 4 (TLR4) Cascade	0.999999	0.829254	0.417857	0.999982	0.999424	0.775	1
Developmental Biology	0.921034	0.474562	0.999991	0.829796	0.99943	0.623	1
RNA Polymerase III Transcription Initiation From Type 3 Promoter	0.997108	0.885765	0.954191	0.997469	0.999448	0.984	1
Kinesins	0.998775	0.866698	0.940901	0.998292	0.999503	0.281	1
Signaling by NOTCH2	0.652289	0.996323	0.997148	0.985078	0.999624	0.331	1
Cytosolic DNA-sensing pathway	1	0.724058	0.622756	0.999956	0.999638	0.604	1
JNK (c-Jun kinases) phosphorylation and activation mediated by activated human TAK1	0.999999	NA	0.469602	0.999999	0.999667	1	1
Biosynthesis of the N-glycan precursor (dolichol lipid-linked oligosaccharide, LLO) and transfer to a nascent protein	0.999979	0.640811	0.927862	0.999192	0.999684	0.576	1
Synthesis of bile acids and bile salts via 24-hydroxycholesterol	0.999978	0.667731	0.926011	0.999303	0.999714	0.949	1
TRAF6 mediated induction of NFkB and MAP kinases upon TLR7/8 or 9 activation	0.99959	0.945374	0.853418	0.999766	0.999733	0.943	1
Cytokine Network	1	0.340488	0.222445	0.999999	0.99975	0.615	1
Effects of PIP2 hydrolysis	0.709313	0.952846	0.999946	0.942134	0.999784	0.635	1
FGFR ligand binding and activation	0.780569	0.948557	0.999892	0.955499	0.999788	0.88	1
Agrin in Postsynaptic Differentiation	0.886862	0.999781	0.921945	0.999584	0.999806	0.916	1
Progesterone-mediated oocyte maturation	1	0.789914	0.557537	0.999989	0.999808	0.941	1
Toll Like Receptor 10 (TLR10) Cascade	0.610673	0.999955	0.979523	0.998506	0.999843	0.811	1
Separation of Sister Chromatids	1	0.958232	0.177105	1	0.999918	0.902	1
GABA A receptor activation	0.999949	NA	0.929727	0.999949	0.999924	0.914	1
Basal cell carcinoma	1	0.119888	0.940383	0.999811	0.999928	0.593	1
Jak-STAT signaling pathway	1	0.616128	0.90111	0.99995	0.999956	0.506	1
Cell to Cell Adhesion Signaling	1	0.524443	0.868883	0.999973	0.99996	0.941	1
G alpha (q) signalling events	0.999481	0.369751	0.999953	0.981424	0.999962	0.854	1
Mitotic Anaphase	1	0.928961	0.16152	1	0.999965	1	1
Rap1 signalling	0.462876	0.999075	0.999946	0.983642	0.999965	0.988	1
Hedgehog signaling pathway	0.999999	0.49273	0.986395	0.999545	0.999966	0.343	1
Netrin mediated repulsion signals	0.996663	0.956898	0.993392	0.99913	0.999967	0.901	1
RNA Polymerase III Chain Elongation	1	NA	0.546596	1	0.999972	0.87	1
Destabilization of mRNA by KSRP	0.999999	NA	0.82905	0.999999	0.999978	0.867	1
Downstream signaling of activated FGFR	1	0.831701	0.358571	1	0.99999	0.694	1
Fibrinolysis Pathway	1	NA	0.551494	1	0.999997	0.294	1
Downstream signal transduction	1	0.570727	0.657345	1	0.999997	0.522	1
Downstream TCR signaling	0.999859	0.70062	0.999898	0.998355	0.999997	0.944	1
Interaction between L1 and Ankyrins	1	0.371572	0.999535	0.999381	0.999997	1	1
Toll Like Receptor 9 (TLR9) Cascade	1	0.97955	0.719267	1	0.999999	0.974	1
Tight junction	1	0.989519	0.393151	1	0.999999	0.937	1
Depolarization of the Presynaptic Terminal Triggers the Opening of Calcium Channels	1	NA	0.618252	1	1	0.913	1
Mitotic Spindle Checkpoint	1	NA	0.390511	1	1	1	1
Inhibition of the proteolytic activity of APC/C required for the onset of anaphase by mitotic spindle checkpoint components	1	NA	0.277318	1	1	1	1
MyD88:Mal cascade initiated on plasma membrane	1	0.999083	0.765031	1	1	0.999	1
NRIF signals cell death from the nucleus	0.999997	0.997466	0.990733	1	1	0.85	1
mTORC1-mediated signalling	1	NA	NA	1	1	0.143	1
Phosphatidylinositol signaling system	1	0.0381269	1	0.999984	1	0.333	1
DSCAM interactions	1	NA	0.997464	1	1	0.818	1
Axon guidance	1	0.581523	0.999985	1	1	0.928	1
Role of fl-arrestins in the activation and targeting of MAP kinases	0.999998	NA	1	0.999998	1	0.658	1
Activation of the AP-1 family of transcription factors	1	NA	NA	1	1	0.926	1
Olfactory transduction	1	0.833396	1	1	1	0.959	1
N-Glycan biosynthesis	1	0.984228	0.994833	1	1	0.646	1
Adaptive Immune System	1	0.262748	0.076617	1	1	0.917	1
Constitutive PI3K/AKT Signaling in Cancer	1	0.289946	0.554974	1	1	0.521	1
DCC mediated attractive signaling	1	0.622773	0.9824	1	1	1	1
Ion channel transport	1	0.547774	0.738682	1	1	1	1
Mitotic Metaphase and Anaphase	1	0.897644	0.134959	1	1	1	1
PI-3K cascade	1	0.308376	0.589119	1	1	0.898	1
PIP3 activates AKT signaling	1	0.278901	0.748381	1	1	0.447	1
Regulation of Apoptosis	1	0.954498	0.442953	1	1	0.667	1
Transport of organic anions	1	0.00102673	0.577387	1	1	0.000621	1
