# Supplementary material for: Mergeomics: multidimensional data integration to identify pathogenic perturbations to biological systems
Source: BMC Genomics. 2016 Nov 4;17:874. doi: 10.1186/s12864-016-3198-9 (PMC5097440; doi:10.1186/s12864-016-3198-9)
Supplement: Additional file 4: — Results from weighted key driver analysis for six cholesterol associated subnetworks of adipose and liver regulatory networks. (XLSX 402 kb) [file 12864_2016_3198_MOESM4_ESM.xlsx]

## Sheet: Information
Results from weighted key driver analysis for six cholesterol associated subnetworks of adipose and liver regulatory networks
This file contains five spreadsheets:
Subnetwork: List of genes in the top 6 subnetworks
Adipose.full: Weighted key driver analysis of the subnetworks in adipose tissue
Adipose.ind: Independent key driver and their respective cohubs in adipose tissue
Liver.full: Weighted key driver analysis of the subnetworks in liver tissue
Liver.ind: Independent key driver and their respective cohubs in liver tissue
The full KD result spreadsheet contains the following columns
SUBNETWORK	Name of subnetwork
NODE	Key driver gene
P	Subnetwork enrichment significance
FDR	Benjamini-Hochberg false discovery rate
N.mod	Number of genes in subnetwork
N.neigh	Number of genes in the neoghborhood of the key driver in the tissue network
N.obsrv	Number of observed genes shared between the subnetwork and the neighborhood
N.expct	Expected number of shared genes
MEMBER	Indicates if the key driver is part of the subnetwork
FILL	Ratio of subnetwork genes in the neighborhood
FOLD	Fold change of subnetwork genes compared to the expectation
The independent KD result spreadsheet contains the following columns
SUBNETWORK	Name of subnetwork
INDEPENDENT.KD	Name of independent KDs
VALUE	minus log10 transformed p-values
COHUB	Cohubs of independent KDs
COHUB.TOP	Cohubs which are top KDs (p<1e-10)

## Sheet: Subnetwork
Subnetwork	Gene
Lipid metabolism	ALOX5AP
Lipid metabolism	ARNTL
Lipid metabolism	ABCB1
Lipid metabolism	ABCA1
Lipid metabolism	DCK
Lipid metabolism	AGT
Lipid metabolism	AGPAT9
Lipid metabolism	ABCG1
Lipid metabolism	CAT
Lipid metabolism	ALDOB
Lipid metabolism	CA3
Lipid metabolism	ADCY7
Lipid metabolism	GLIPR1
Lipid metabolism	FASN
Lipid metabolism	ACOX2
Lipid metabolism	AGL
Lipid metabolism	ALB
Lipid metabolism	CYP1B1
Lipid metabolism	BDH1
Lipid metabolism	AKR1D1
Lipid metabolism	ARSB
Lipid metabolism	APOC3
Lipid metabolism	ALDH6A1
Lipid metabolism	ALDH1A1
Lipid metabolism	AGPAT2
Lipid metabolism	ANGPTL4
Lipid metabolism	AK2
Lipid metabolism	CAV1
Lipid metabolism	ADCY1
Lipid metabolism	ACADM
Lipid metabolism	ALDH4A1
Lipid metabolism	B3GNT2
Lipid metabolism	ACADSB
Lipid metabolism	AMY1A
Lipid metabolism	BCKDHB
Lipid metabolism	AHCY
Lipid metabolism	CCBL2
Lipid metabolism	ALAD
Lipid metabolism	ACSS2
Lipid metabolism	CD36
Lipid metabolism	APOA2
Lipid metabolism	AOX1
Lipid metabolism	AKR1C1
Lipid metabolism	CDO1
Lipid metabolism	DSE
Lipid metabolism	CD44
Lipid metabolism	ABCC3
Lipid metabolism	ACP5
Lipid metabolism	AGPAT5
Lipid metabolism	DGAT2
Lipid metabolism	APOA1
Lipid metabolism	ACACB
Lipid metabolism	FMOD
Lipid metabolism	ABCB11
Lipid metabolism	CROT
Lipid metabolism	BGN
Lipid metabolism	GC
Lipid metabolism	ADH1C
Lipid metabolism	MED13L
Lipid metabolism	ASNS
Lipid metabolism	ACSL1
Lipid metabolism	ARG1
Lipid metabolism	AKR1C3
Lipid metabolism	ALDH2
Lipid metabolism	CYP2E1
Lipid metabolism	CA12
Lipid metabolism	ABCB4
Lipid metabolism	CHST1
Lipid metabolism	ACOX1
Lipid metabolism	APOE
Lipid metabolism	APOC2
Lipid metabolism	CYP2A13
Lipid metabolism	AASDHPPT
Lipid metabolism	CSAD
Lipid metabolism	ADCY6
Lipid metabolism	ACACA
Lipid metabolism	CPS1
Lipid metabolism	DHCR24
Lipid metabolism	CTGF
Lipid metabolism	APOA5
Lipid metabolism	ACSL3
Lipid metabolism	GNAS
Lipid metabolism	AASS
Lipid metabolism	CPOX
Lipid metabolism	ACAT1
Lipid metabolism	INPP5D
Lipid metabolism	CHD9
Lipid metabolism	HMOX1
Lipid metabolism	B4GALT6
Lipid metabolism	CMPK1
Lipid metabolism	ACLY
Lipid metabolism	CREBBP
Lipid metabolism	GYS2
Lipid metabolism	FMO1
Lipid metabolism	DPYD
Lipid metabolism	GNB4
Lipid metabolism	IDH1
Lipid metabolism	ADSSL1
Lipid metabolism	ETNK2
Lipid metabolism	BHMT
Lipid metabolism	FBP1
Lipid metabolism	FHL2
Lipid metabolism	ALDOC
Lipid metabolism	LGMN
Lipid metabolism	DPEP2
Lipid metabolism	ALDH18A1
Lipid metabolism	COX6A1
Lipid metabolism	CYP7B1
Lipid metabolism	CA2
Lipid metabolism	AKAP5
Lipid metabolism	FDPS
Lipid metabolism	ACADVL
Lipid metabolism	ALAS2
Lipid metabolism	BAAT
Lipid metabolism	CYP4B1
Lipid metabolism	GPD1
Lipid metabolism	ACSL4
Lipid metabolism	GLUL
Lipid metabolism	CYP4F12
Lipid metabolism	GNAI1
Lipid metabolism	DCN
Lipid metabolism	LYPLA1
Lipid metabolism	CYP2A7
Lipid metabolism	ADSS
Lipid metabolism	CS
Lipid metabolism	ACSL5
Lipid metabolism	FABP4
Lipid metabolism	B4GALT2
Lipid metabolism	ACADL
Lipid metabolism	HK3
Lipid metabolism	AGMAT
Lipid metabolism	AGXT
Lipid metabolism	APOB
Lipid metabolism	DIO1
Lipid metabolism	ABCG2
Lipid metabolism	MAOB
Lipid metabolism	ADI1
Lipid metabolism	ASS1
Lipid metabolism	NUP85
Lipid metabolism	BCKDHA
Lipid metabolism	GPC3
Lipid metabolism	CHPT1
Lipid metabolism	ALDH9A1
Lipid metabolism	CHKA
Lipid metabolism	IDH3A
Lipid metabolism	IDS
Lipid metabolism	CYP3A5
Lipid metabolism	LUM
Lipid metabolism	GSTM2
Lipid metabolism	EPHX2
Lipid metabolism	AMDHD1
Lipid metabolism	APOA4
Lipid metabolism	ALOX5
Lipid metabolism	DIO2
Lipid metabolism	GSTZ1
Lipid metabolism	ACSS1
Lipid metabolism	HIBCH
Lipid metabolism	GATM
Lipid metabolism	CTH
Lipid metabolism	ELOVL6
Lipid metabolism	FMO2
Lipid metabolism	ATP5E
Lipid metabolism	CYP39A1
Lipid metabolism	BBOX1
Lipid metabolism	ADCY8
Lipid metabolism	CCBL1
Lipid metabolism	CDS1
Lipid metabolism	INSIG1
Lipid metabolism	BCAT1
Lipid metabolism	BCAT2
Lipid metabolism	CH25H
Lipid metabolism	HGD
Lipid metabolism	CYB5R3
Lipid metabolism	AKR1C2
Lipid metabolism	ABCG5
Lipid metabolism	CHST11
Lipid metabolism	ARG2
Lipid metabolism	DBT
Lipid metabolism	CPT2
Lipid metabolism	IQGAP1
Lipid metabolism	DHCR7
Lipid metabolism	ACSL6
Lipid metabolism	LDHB
Lipid metabolism	ME1
Lipid metabolism	GNGT1
Lipid metabolism	GBE1
Lipid metabolism	ADH4
Lipid metabolism	ALOX15
Lipid metabolism	FADS2
Lipid metabolism	CYP3A43
Lipid metabolism	CHST7
Lipid metabolism	CYP4A11
Lipid metabolism	AADAT
Lipid metabolism	GSTA3
Lipid metabolism	ECHS1
Lipid metabolism	ASAH1
Lipid metabolism	GPD2
Lipid metabolism	DGAT1
Lipid metabolism	ADCY5
Lipid metabolism	FABP1
Lipid metabolism	ACO2
Lipid metabolism	ABHD5
Lipid metabolism	GNG10
Lipid metabolism	HMGCS2
Lipid metabolism	ASL
Lipid metabolism	LPGAT1
Lipid metabolism	LPCAT2
Lipid metabolism	ACADS
Lipid metabolism	DEGS1
Lipid metabolism	CYP11B2
Lipid metabolism	FAH
Lipid metabolism	AGPAT6
Lipid metabolism	AKR1B1
Lipid metabolism	PLA2G4A
Lipid metabolism	CA4
Lipid metabolism	ANKRD1
Lipid metabolism	CA1
Lipid metabolism	NCOR2
Lipid metabolism	LPIN1
Lipid metabolism	GK
Lipid metabolism	MGST3
Lipid metabolism	HPGD
Lipid metabolism	PNPLA2
Lipid metabolism	CA9
Lipid metabolism	HSD11B1
Lipid metabolism	HSD17B7
Lipid metabolism	CHST2
Lipid metabolism	MARCKS
Lipid metabolism	CAD
Lipid metabolism	CYP26B1
Lipid metabolism	ARSK
Lipid metabolism	GCLC
Lipid metabolism	BLVRB
Lipid metabolism	LDHA
Lipid metabolism	COX5B
Lipid metabolism	CYCS
Lipid metabolism	CYP4F2
Lipid metabolism	HSP90AA1
Lipid metabolism	ADK
Lipid metabolism	DECR1
Lipid metabolism	AMPD1
Lipid metabolism	DPYS
Lipid metabolism	G0S2
Lipid metabolism	HSD17B12
Lipid metabolism	GUSB
Lipid metabolism	CA13
Lipid metabolism	HAO1
Lipid metabolism	CYP2F1
Lipid metabolism	ALAS1
Lipid metabolism	HMGCS1
Lipid metabolism	ITPR2
Lipid metabolism	ELOVL5
Lipid metabolism	CA5A
Lipid metabolism	GAL3ST1
Lipid metabolism	BCAN
Lipid metabolism	ELOVL7
Lipid metabolism	GPT2
Lipid metabolism	FMO3
Lipid metabolism	CPT1A
Lipid metabolism	GSTA1
Lipid metabolism	CYP3A4
Lipid metabolism	GPC1
Lipid metabolism	GOT1
Lipid metabolism	CYP2C9
Lipid metabolism	CSGALNACT1
Lipid metabolism	GLRX
Lipid metabolism	CYP2D6
Lipid metabolism	GCH1
Lipid metabolism	CKMT2
Lipid metabolism	HAAO
Lipid metabolism	GNGT2
Lipid metabolism	FADS1
Lipid metabolism	AGPAT4
Lipid metabolism	HADH
Lipid metabolism	HK2
Lipid metabolism	CYP51A1
Lipid metabolism	MAT2A
Lipid metabolism	CHSY1
Lipid metabolism	OXCT1
Lipid metabolism	GRHPR
Lipid metabolism	GCHFR
Lipid metabolism	PITPNB
Lipid metabolism	EXT1
Lipid metabolism	GPI
Lipid metabolism	CCNC
Lipid metabolism	SEC23A
Lipid metabolism	ATP5F1
Lipid metabolism	CLPS
Lipid metabolism	CDS2
Lipid metabolism	AZIN1
Lipid metabolism	ELOVL1
Lipid metabolism	ELOVL3
Lipid metabolism	PRKAR2B
Lipid metabolism	CYP2C18
Lipid metabolism	CYP27A1
Lipid metabolism	HDC
Lipid metabolism	APRT
Lipid metabolism	FBP2
Lipid metabolism	CSGALNACT2
Lipid metabolism	PPARA
Lipid metabolism	ENPP1
Lipid metabolism	B3GNT7
Lipid metabolism	OGN
Lipid metabolism	ARSJ
Lipid metabolism	PSMC6
Lipid metabolism	AQP1
Lipid metabolism	NCOA3
Lipid metabolism	PCK1
Lipid metabolism	CHST14
Lipid metabolism	DDC
Lipid metabolism	HPSE
Lipid metabolism	CKB
Lipid metabolism	MED16
Lipid metabolism	AMN
Lipid metabolism	CUBN
Lipid metabolism	PDK4
Lipid metabolism	LYVE1
Lipid metabolism	B4GALT5
Lipid metabolism	ATP5B
Lipid metabolism	IDH2
Lipid metabolism	CPT1B
Lipid metabolism	AMD1
Lipid metabolism	GPAM
Lipid metabolism	HEXA
Lipid metabolism	PANK1
Lipid metabolism	GNG2
Lipid metabolism	HMGCR
Lipid metabolism	NAMPT
Lipid metabolism	ELOVL2
Lipid metabolism	CHSY3
Lipid metabolism	ADCY3
Lipid metabolism	GRHL1
Lipid metabolism	ATP5A1
Lipid metabolism	HACL1
Lipid metabolism	AGXT2
Lipid metabolism	GYS1
Lipid metabolism	GGT1
Lipid metabolism	GSTM1
Lipid metabolism	LRP2
Lipid metabolism	ITPKA
Lipid metabolism	MAT1A
Lipid metabolism	CYP2R1
Lipid metabolism	GCLM
Lipid metabolism	HLCS
Lipid metabolism	IMPA1
Lipid metabolism	CACNA1D
Lipid metabolism	ACAA1
Lipid metabolism	PRKACB
Lipid metabolism	BLVRA
Lipid metabolism	ADH7
Lipid metabolism	ADA
Lipid metabolism	ATP5C1
Lipid metabolism	ETFA
Lipid metabolism	MCCC2
Lipid metabolism	IVD
Lipid metabolism	DLAT
Lipid metabolism	CRAT
Lipid metabolism	GPT
Lipid metabolism	CYP17A1
Lipid metabolism	GNAI2
Lipid metabolism	ETFDH
Lipid metabolism	CYP4A22
Lipid metabolism	HADHB
Lipid metabolism	LPL
Lipid metabolism	ACMSD
Lipid metabolism	BMP1
Lipid metabolism	GCKR
Lipid metabolism	GLS
Lipid metabolism	IMPDH1
Lipid metabolism	NME1
Lipid metabolism	DIO3
Lipid metabolism	ALDOA
Lipid metabolism	HPD
Lipid metabolism	CHST9
Lipid metabolism	ADH6
Lipid metabolism	PPARGC1A
Lipid metabolism	ABCC5
Lipid metabolism	NUP160
Lipid metabolism	GGT7
Lipid metabolism	AFMID
Lipid metabolism	IYD
Lipid metabolism	PDHA1
Lipid metabolism	COQ5
Lipid metabolism	FDFT1
Lipid metabolism	BPNT1
Lipid metabolism	GSTA4
Lipid metabolism	PNPLA8
Lipid metabolism	MGLL
Lipid metabolism	HMMR
Lipid metabolism	LSS
Lipid metabolism	FDX1
Lipid metabolism	ARF1
Lipid metabolism	A2M
Lipid metabolism	PANK3
Lipid metabolism	ADHFE1
Lipid metabolism	MTM1
Lipid metabolism	PFKM
Lipid metabolism	NUP210
Lipid metabolism	CA7
Lipid metabolism	ITPK1
Lipid metabolism	UGT1A1
Lipid metabolism	ETNK1
Lipid metabolism	COX8A
Lipid metabolism	PSMB8
Lipid metabolism	FH
Lipid metabolism	OTC
Lipid metabolism	CA14
Lipid metabolism	ACSM1
Lipid metabolism	PC
Lipid metabolism	CYP26A1
Lipid metabolism	ADRA2A
Lipid metabolism	MGST1
Lipid metabolism	PFKFB3
Lipid metabolism	DLD
Lipid metabolism	ABCB7
Lipid metabolism	CA5B
Lipid metabolism	AMPD2
Lipid metabolism	MDH1
Lipid metabolism	KMO
Lipid metabolism	GLB1
Lipid metabolism	MOCS2
Lipid metabolism	CALM1
Lipid metabolism	PPARG
Lipid metabolism	HS6ST2
Lipid metabolism	GM2A
Lipid metabolism	COASY
Lipid metabolism	LTC4S
Lipid metabolism	CBS
Lipid metabolism	AUH
Lipid metabolism	PPP2CA
Lipid metabolism	ENO3
Lipid metabolism	HAL
Lipid metabolism	CHKB
Lipid metabolism	GGPS1
Lipid metabolism	MGAM
Lipid metabolism	IDI1
Lipid metabolism	GSTT1
Lipid metabolism	GPC5
Lipid metabolism	IMPA2
Lipid metabolism	MED13
Lipid metabolism	DPEP1
Lipid metabolism	CYP8B1
Lipid metabolism	GCG
Lipid metabolism	GSTO1
Lipid metabolism	CYP2J2
Lipid metabolism	CYP1A1
Lipid metabolism	COX10
Lipid metabolism	AGPS
Lipid metabolism	HS6ST1
Lipid metabolism	CYP1A2
Lipid metabolism	PGD
Lipid metabolism	MBOAT2
Lipid metabolism	ENO2
Lipid metabolism	COX7C
Lipid metabolism	CRLS1
Lipid metabolism	PDK1
Lipid metabolism	PLTP
Lipid metabolism	HEXB
Lipid metabolism	CTPS2
Lipid metabolism	ITPA
Lipid metabolism	GCGR
Lipid metabolism	GSR
Lipid metabolism	CHST12
Lipid metabolism	PIK3R1
Lipid metabolism	KCNC2
Lipid metabolism	COQ7
Lipid metabolism	CYP2B6
Lipid metabolism	ADCY9
Lipid metabolism	CBR1
Lipid metabolism	CYP2C19
Lipid metabolism	GCDH
Lipid metabolism	CTPS1
Lipid metabolism	PLA2G4E
Lipid metabolism	ATIC
Lipid metabolism	PAH
Lipid metabolism	GOT2
Lipid metabolism	ARSA
Lipid metabolism	ADCY2
Lipid metabolism	KCNB1
Lipid metabolism	MLXIPL
Lipid metabolism	CYP7A1
Lipid metabolism	MGST2
Lipid metabolism	PCBD1
Lipid metabolism	NCAN
Lipid metabolism	PRELP
Lipid metabolism	ADRA2C
Lipid metabolism	PTS
Lipid metabolism	GPC2
Lipid metabolism	GNA14
Lipid metabolism	PRKCA
Lipid metabolism	NOSTRIN
Lipid metabolism	LPIN2
Lipid metabolism	LIPC
Lipid metabolism	CIAPIN1
Lipid metabolism	IDH3B
Lipid metabolism	AGPAT3
Lipid metabolism	CHAT
Lipid metabolism	RAPGEF4
Lipid metabolism	MINPP1
Lipid metabolism	GNG7
Lipid metabolism	NR1D1
Lipid metabolism	SEC24D
Lipid metabolism	PPAP2C
Lipid metabolism	PIK3CG
Lipid metabolism	GPX1
Lipid metabolism	LDLR
Lipid metabolism	ABCG8
Lipid metabolism	GPX4
Lipid metabolism	EBP
Lipid metabolism	CTSA
Lipid metabolism	SC5DL
Lipid metabolism	LIPE
Lipid metabolism	PTGES3
Lipid metabolism	INSIG2
Lipid metabolism	ESRRA
Lipid metabolism	ASAH2
Lipid metabolism	LPCAT1
Lipid metabolism	NSDHL
Lipid metabolism	MUT
Lipid metabolism	PTEN
Lipid metabolism	PLD3
Lipid metabolism	ARSG
Lipid metabolism	GALC
Lipid metabolism	ELOVL4
Lipid metabolism	CYP11A1
Lipid metabolism	MLYCD
Lipid metabolism	INPP4B
Lipid metabolism	PIK3CA
Lipid metabolism	PPM1L
Lipid metabolism	HSD3B2
Lipid metabolism	CERS6
Lipid metabolism	CGA
Lipid metabolism	GLA
Lipid metabolism	CYP2U1
Lipid metabolism	HSD17B4
Lipid metabolism	AMACR
Lipid metabolism	MED4
Lipid metabolism	PMVK
Lipid metabolism	PNPLA3
Lipid metabolism	PTGIS
Lipid metabolism	SCP2
Lipid metabolism	PPARGC1B
Lipid metabolism	NEU3
Lipid metabolism	MTMR7
Lipid metabolism	ARF3
Lipid metabolism	CYP19A1
Lipid metabolism	PPP1CB
Lipid metabolism	COL4A3BP
Lipid metabolism	MED23
Lipid metabolism	HSPG2
Lipid metabolism	CSNK1G2
Lipid metabolism	PRKAA2
Lipid metabolism	CEL
Lipid metabolism	FABP6
Lipid metabolism	CDK8
Lipid metabolism	HSD3B7
Lipid metabolism	HSD17B1
Lipid metabolism	INPP4A
Lipid metabolism	KDSR
Lipid metabolism	RORA
Lipid metabolism	SLC44A3
Lipid metabolism	PIK3C2A
Lipid metabolism	PTGDS
Lipid metabolism	FAR1
Lipid metabolism	MED18
Lipid metabolism	PEX11A
Lipid metabolism	SIN3B
Lipid metabolism	AGPAT1
Lipid metabolism	LCAT
Lipid metabolism	HMGCL
Lipid metabolism	PCYT2
Lipid metabolism	PIK3R5
Lipid metabolism	PIK3CD
Lipid metabolism	PI4K2B
Lipid metabolism	HSD3B1
Lipid metabolism	CLOCK
Lipid metabolism	DEGS2
Lipid metabolism	PRKAG2
Lipid metabolism	PLA2G5
Lipid metabolism	SDC1
Lipid metabolism	PPAP2B
Lipid metabolism	LPIN3
Lipid metabolism	MED26
Lipid metabolism	PLA2G12A
Lipid metabolism	PTGES
Lipid metabolism	MED7
Lipid metabolism	PIK3R2
Lipid metabolism	LTA4H
Lipid metabolism	MTTP
Lipid metabolism	SLC27A2
Lipid metabolism	PTGS2
Lipid metabolism	MVD
Lipid metabolism	LDLRAP1
Lipid metabolism	SRD5A1
Lipid metabolism	GPD1L
Lipid metabolism	MSMO1
Lipid metabolism	NFYB
Lipid metabolism	PIK3R4
Lipid metabolism	PLD2
Lipid metabolism	CERS4
Lipid metabolism	PNLIP
Lipid metabolism	PLA2G2E
Lipid metabolism	MTMR6
Lipid metabolism	NEU2
Lipid metabolism	MED21
Lipid metabolism	ALOX15B
Lipid metabolism	PSAP
Lipid metabolism	SACM1L
Lipid metabolism	NPAS2
Lipid metabolism	SMPD3
Lipid metabolism	SLC44A1
Lipid metabolism	PLD4
Lipid metabolism	PHOSPHO1
Lipid metabolism	MAPKAPK2
Lipid metabolism	PHYH
Lipid metabolism	ALOX12
Lipid metabolism	SYNJ2
Lipid metabolism	PEMT
Lipid metabolism	PIP4K2B
Lipid metabolism	RGL1
Lipid metabolism	PIP5K1A
Lipid metabolism	MCEE
Lipid metabolism	PTGS1
Lipid metabolism	SAR1B
Lipid metabolism	SGPP1
Lipid metabolism	SEC24B
Lipid metabolism	MED29
Lipid metabolism	PRKAB2
Lipid metabolism	CEPT1
Lipid metabolism	SLC10A1
Lipid metabolism	MED15
Lipid metabolism	HADHA
Lipid metabolism	SLC25A1
Lipid metabolism	ACHE
Lipid metabolism	CERS5
Lipid metabolism	MED1
Lipid metabolism	NEU1
Lipid metabolism	NFYC
Lipid metabolism	MBTPS2
Lipid metabolism	CYP11B1
Lipid metabolism	KPNB1
Lipid metabolism	MED12
Lipid metabolism	PLA2G6
Lipid metabolism	STARD4
Lipid metabolism	TBXAS1
Lipid metabolism	RAN
Lipid metabolism	CYP46A1
Lipid metabolism	CYP24A1
Lipid metabolism	TBL1XR1
Lipid metabolism	NCOR1
Lipid metabolism	MBTPS1
Lipid metabolism	SCARB1
Lipid metabolism	MED9
Lipid metabolism	CYP2C8
Lipid metabolism	SLC27A5
Lipid metabolism	PIP4K2A
Lipid metabolism	SLC25A20
Lipid metabolism	SREBF1
Lipid metabolism	ACOT8
Lipid metabolism	COQ3
Lipid metabolism	LHB
Lipid metabolism	SQLE
Lipid metabolism	MED31
Lipid metabolism	MBOAT7
Lipid metabolism	CYP4F3
Lipid metabolism	SGMS2
Lipid metabolism	SYNJ1
Lipid metabolism	PIK3C2G
Lipid metabolism	ABCC1
Lipid metabolism	SGPL1
Lipid metabolism	MED6
Lipid metabolism	SMARCD3
Lipid metabolism	EP300
Lipid metabolism	GGT5
Lipid metabolism	SMPD2
Lipid metabolism	MED20
Lipid metabolism	SLC10A2
Lipid metabolism	PIK3CB
Lipid metabolism	PCCB
Lipid metabolism	NFYA
Lipid metabolism	NRF1
Lipid metabolism	HDAC3
Lipid metabolism	SLC44A5
Lipid metabolism	ACOX3
Lipid metabolism	TGS1
Lipid metabolism	POMC
Lipid metabolism	SLC44A4
Lipid metabolism	GLB1L
Lipid metabolism	WWTR1
Lipid metabolism	TEAD4
Lipid metabolism	INPPL1
Lipid metabolism	SEC24A
Lipid metabolism	SPHK2
Lipid metabolism	PLA2G2A
Lipid metabolism	MBOAT1
Lipid metabolism	PPAP2A
Lipid metabolism	PIK3R3
Lipid metabolism	SLCO1A2
Lipid metabolism	UGT1A9
Lipid metabolism	PCCA
Lipid metabolism	EPT1
Lipid metabolism	NCOA6
Lipid metabolism	TIAM2
Lipid metabolism	CETP
Lipid metabolism	SGPP2
Lipid metabolism	COQ6
Lipid metabolism	ABCD1
Lipid metabolism	PTDSS1
Lipid metabolism	CYP27B1
Lipid metabolism	SRD5A3
Lipid metabolism	SLC44A2
Lipid metabolism	SLC27A1
Lipid metabolism	NPC1L1
Lipid metabolism	MMAA
Lipid metabolism	TPTE2
Lipid metabolism	SUMF1
Lipid metabolism	PCYT1B
Lipid metabolism	TNFRSF21
Lipid metabolism	LBR
Lipid metabolism	TM7SF2
Lipid metabolism	MED11
Lipid metabolism	PISD
Lipid metabolism	CYP4F22
Lipid metabolism	STAR
Lipid metabolism	PGS1
Lipid metabolism	PCYT1A
Lipid metabolism	PPP1CC
Lipid metabolism	GBA
Lipid metabolism	NEU4
Lipid metabolism	PLA2G4F
Lipid metabolism	STARD5
Lipid metabolism	GPX2
Lipid metabolism	GBA2
Lipid metabolism	PIK3C2B
Lipid metabolism	MVK
Lipid metabolism	SGMS1
Lipid metabolism	GBA3
Lipid metabolism	PLB1
Lipid metabolism	MTMR3
Lipid metabolism	PDSS1
Lipid metabolism	AKR1C4
Lipid metabolism	SLCO1B1
Lipid metabolism	SREBF2
Lipid metabolism	VAPB
Lipid metabolism	ACER2
Lipid metabolism	P4HB
Lipid metabolism	TRIB3
Lipid metabolism	MED27
Lipid metabolism	PLA2G10
Lipid metabolism	NCOA1
Lipid metabolism	PLA2G16
Lipid metabolism	UGCG
Lipid metabolism	PI4KA
Lipid metabolism	SMPD1
Lipid metabolism	SUMF2
Lipid metabolism	CERK
Lipid metabolism	PLD1
Lipid metabolism	MED25
Lipid metabolism	MTMR4
Lipid metabolism	SLC25A17
Lipid metabolism	PLA2G2D
Lipid metabolism	ARSD
Lipid metabolism	MED24
Lipid metabolism	NCOA2
Lipid metabolism	PIP5K1B
Lipid metabolism	ARSI
Lipid metabolism	STARD6
Lipid metabolism	CERS2
Lipid metabolism	MED22
Lipid metabolism	COQ2
Lipid metabolism	TEAD1
Lipid metabolism	PLA2G4C
Lipid metabolism	ACER3
Lipid metabolism	TXNRD1
Lipid metabolism	PTPMT1
Lipid metabolism	PIK3R6
Lipid metabolism	PIK3C3
Lipid metabolism	MED8
Lipid metabolism	SPHK1
Lipid metabolism	TBL1X
Lipid metabolism	ALOX12B
Lipid metabolism	GNPAT
Lipid metabolism	PLD6
Lipid metabolism	OCRL
Lipid metabolism	IDI2
Lipid metabolism	SRD5A2
Lipid metabolism	PIP5K1C
Lipid metabolism	INPP5K
Lipid metabolism	PLA2G1B
Lipid metabolism	PRKACA
Lipid metabolism	MED19
Lipid metabolism	SPTLC1
Lipid metabolism	TEAD3
Lipid metabolism	SPTLC2
Lipid metabolism	PTGR1
Lipid metabolism	PDSS2
Lipid metabolism	MTMR14
Lipid metabolism	OSBP
Lipid metabolism	FIG4
Lipid metabolism	ENPP7
Lipid metabolism	PLA2G4D
Lipid metabolism	MED17
Lipid metabolism	ARSE
Lipid metabolism	PLA2G4B
Lipid metabolism	PI4KB
Lipid metabolism	CERS3
Lipid metabolism	VAC14
Transcription	ABCA1
Transcription	ABCB4
Transcription	ACACA
Transcription	ACACB
Transcription	ACADL
Transcription	ACADM
Transcription	ACADS
Transcription	ACADVL
Transcription	ACAT1
Transcription	ACLY
Transcription	ACOX1
Transcription	ACSL1
Transcription	ACSL3
Transcription	ACSL4
Transcription	ACSL5
Transcription	ACSL6
Transcription	AGPAT1
Transcription	AGPAT2
Transcription	AGPAT3
Transcription	AGPAT4
Transcription	AGPAT5
Transcription	AGPAT6
Transcription	AGPAT9
Transcription	AGT
Transcription	ALAS1
Transcription	ANGPTL4
Transcription	ANKRD1
Transcription	APOA1
Transcription	APOA2
Transcription	APOA5
Transcription	ARNTL
Transcription	BDH1
Transcription	CARM1
Transcription	CCNC
Transcription	CD36
Transcription	CDK19
Transcription	CDK8
Transcription	CHD9
Transcription	CLOCK
Transcription	CPT1A
Transcription	CPT1B
Transcription	CPT2
Transcription	CREBBP
Transcription	CTGF
Transcription	CYP1A1
Transcription	CYP4A11
Transcription	CYP7A1
Transcription	DECR1
Transcription	DGAT1
Transcription	DGAT2
Transcription	ECHS1
Transcription	ECI1
Transcription	ELOVL1
Transcription	ELOVL2
Transcription	ELOVL3
Transcription	ELOVL4
Transcription	ELOVL5
Transcription	ELOVL6
Transcription	ELOVL7
Transcription	EP300
Transcription	ESRRA
Transcription	FABP1
Transcription	FADS1
Transcription	FASN
Transcription	FDFT1
Transcription	FHL2
Transcription	G0S2
Transcription	GK
Transcription	GLIPR1
Transcription	GPAM
Transcription	GPAT2
Transcription	GPD1
Transcription	GPD1L
Transcription	GPD2
Transcription	GRHL1
Transcription	HADH
Transcription	HADHA
Transcription	HADHB
Transcription	HDAC3
Transcription	HELZ2
Transcription	HMGCL
Transcription	HMGCR
Transcription	HMGCS1
Transcription	HMGCS2
Transcription	HSD17B12
Transcription	LCLAT1
Transcription	LPCAT1
Transcription	LPCAT4
Transcription	LPIN1
Transcription	LPIN2
Transcription	LPIN3
Transcription	MCEE
Transcription	ME1
Transcription	MED1
Transcription	MED10
Transcription	MED11
Transcription	MED12
Transcription	MED13
Transcription	MED13L
Transcription	MED14
Transcription	MED15
Transcription	MED16
Transcription	MED17
Transcription	MED18
Transcription	MED19
Transcription	MED20
Transcription	MED21
Transcription	MED22
Transcription	MED23
Transcription	MED24
Transcription	MED25
Transcription	MED26
Transcription	MED27
Transcription	MED29
Transcription	MED30
Transcription	MED31
Transcription	MED4
Transcription	MED6
Transcription	MED7
Transcription	MED8
Transcription	MED9
Transcription	MMAA
Transcription	MUT
Transcription	NCOA1
Transcription	NCOA2
Transcription	NCOA3
Transcription	NCOA6
Transcription	NCOR1
Transcription	NCOR2
Transcription	NFYA
Transcription	NFYB
Transcription	NFYC
Transcription	NPAS2
Transcription	NR1D1
Transcription	NRF1
Transcription	OXCT1
Transcription	PCCA
Transcription	PCCB
Transcription	PEX11A
Transcription	PLIN2
Transcription	PPARA
Transcription	PPARG
Transcription	PPARGC1A
Transcription	PPARGC1B
Transcription	PRKAA2
Transcription	PRKAB2
Transcription	PRKAG2
Transcription	RGL1
Transcription	RORA
Transcription	RXRA
Transcription	SIN3A
Transcription	SIN3B
Transcription	SLC25A1
Transcription	SLC25A20
Transcription	SLC27A1
Transcription	SMARCD3
Transcription	SP1
Transcription	SREBF1
Transcription	SREBF2
Transcription	SULT2A1
Transcription	TBL1X
Transcription	TBL1XR1
Transcription	TEAD1
Transcription	TEAD2
Transcription	TEAD3
Transcription	TEAD4
Transcription	TECR
Transcription	TGS1
Transcription	TIAM2
Transcription	TNFRSF21
Transcription	TRIB3
Transcription	TXNRD1
Transcription	UGT1A9
Transcription	WWTR1
Transcription	YAP1
Retinoid metabolism	ABCA4
Retinoid metabolism	AGRN
Retinoid metabolism	AKR1B10
Retinoid metabolism	AKR1C1
Retinoid metabolism	AKR1C3
Retinoid metabolism	AKR1C4
Retinoid metabolism	APOA1
Retinoid metabolism	APOA2
Retinoid metabolism	APOA4
Retinoid metabolism	APOB
Retinoid metabolism	APOC2
Retinoid metabolism	APOC3
Retinoid metabolism	APOE
Retinoid metabolism	BCMO1
Retinoid metabolism	CALM1
Retinoid metabolism	CLPS
Retinoid metabolism	CNGA1
Retinoid metabolism	CNGB1
Retinoid metabolism	DHRS3
Retinoid metabolism	FNTA
Retinoid metabolism	FNTB
Retinoid metabolism	GNAT1
Retinoid metabolism	GNB1
Retinoid metabolism	GNB5
Retinoid metabolism	GNGT1
Retinoid metabolism	GPC1
Retinoid metabolism	GPC2
Retinoid metabolism	GPC3
Retinoid metabolism	GPC4
Retinoid metabolism	GPC5
Retinoid metabolism	GPC6
Retinoid metabolism	GRK1
Retinoid metabolism	GUCA1A
Retinoid metabolism	GUCA1B
Retinoid metabolism	GUCA1C
Retinoid metabolism	GUCY2D
Retinoid metabolism	GUCY2F
Retinoid metabolism	HSPG2
Retinoid metabolism	LDLR
Retinoid metabolism	LPL
Retinoid metabolism	LRAT
Retinoid metabolism	LRP1
Retinoid metabolism	LRP10
Retinoid metabolism	LRP12
Retinoid metabolism	LRP2
Retinoid metabolism	LRP8
Retinoid metabolism	METAP1
Retinoid metabolism	METAP2
Retinoid metabolism	MYO7A
Retinoid metabolism	NAPEPLD
Retinoid metabolism	NMT1
Retinoid metabolism	NMT2
Retinoid metabolism	OPN1LW
Retinoid metabolism	OPN1MW
Retinoid metabolism	OPN1SW
Retinoid metabolism	PDE6A
Retinoid metabolism	PDE6B
Retinoid metabolism	PDE6G
Retinoid metabolism	PLB1
Retinoid metabolism	PNLIP
Retinoid metabolism	PPEF1
Retinoid metabolism	PRKCA
Retinoid metabolism	PRKCQ
Retinoid metabolism	RBP1
Retinoid metabolism	RBP2
Retinoid metabolism	RBP3
Retinoid metabolism	RBP4
Retinoid metabolism	RCVRN
Retinoid metabolism	RDH10
Retinoid metabolism	RDH11
Retinoid metabolism	RDH12
Retinoid metabolism	RDH5
Retinoid metabolism	RDH8
Retinoid metabolism	RGS9
Retinoid metabolism	RGS9BP
Retinoid metabolism	RHO
Retinoid metabolism	RLBP1
Retinoid metabolism	RPE65
Retinoid metabolism	SAG
Retinoid metabolism	SDC1
Retinoid metabolism	SDC2
Retinoid metabolism	SDC3
Retinoid metabolism	SDC4
Retinoid metabolism	SLC24A1
Retinoid metabolism	STRA6
Retinoid metabolism	TTR
Lipoprotein	A2M
Lipoprotein	ABCA1
Lipoprotein	ABCG1
Lipoprotein	ABCG5
Lipoprotein	ABCG8
Lipoprotein	ABHD5
Lipoprotein	ALB
Lipoprotein	AMN
Lipoprotein	APOA1
Lipoprotein	APOA2
Lipoprotein	APOA4
Lipoprotein	APOA5
Lipoprotein	APOB
Lipoprotein	APOC2
Lipoprotein	APOC3
Lipoprotein	APOE
Lipoprotein	BMP1
Lipoprotein	CAV1
Lipoprotein	CEL
Lipoprotein	CETP
Lipoprotein	CLPS
Lipoprotein	CUBN
Lipoprotein	FABP4
Lipoprotein	HSPG2
Lipoprotein	LCAT
Lipoprotein	LDLR
Lipoprotein	LDLRAP1
Lipoprotein	LIPC
Lipoprotein	LIPE
Lipoprotein	LPA
Lipoprotein	LPL
Lipoprotein	MGLL
Lipoprotein	MTTP
Lipoprotein	NPC1L1
Lipoprotein	P4HB
Lipoprotein	PLIN1
Lipoprotein	PLTP
Lipoprotein	PNLIP
Lipoprotein	PNLIPRP2
Lipoprotein	PPP1CA
Lipoprotein	PPP1CB
Lipoprotein	PPP1CC
Lipoprotein	PRKACA
Lipoprotein	PRKACB
Lipoprotein	PRKACG
Lipoprotein	SAR1B
Lipoprotein	SCARB1
Lipoprotein	SDC1
Immunoglobulin	ALB
Immunoglobulin	AMBP
Immunoglobulin	APOA1
Immunoglobulin	APOB
Immunoglobulin	APOE
Immunoglobulin	APOL1
Immunoglobulin	CALR
Immunoglobulin	CD163
Immunoglobulin	CD36
Immunoglobulin	COL1A1
Immunoglobulin	COL1A2
Immunoglobulin	COL3A1
Immunoglobulin	COL4A1
Immunoglobulin	COL4A2
Immunoglobulin	COLEC11
Immunoglobulin	COLEC12
Immunoglobulin	FTH1
Immunoglobulin	FTL
Immunoglobulin	HBA1
Immunoglobulin	HBB
Immunoglobulin	HP
Immunoglobulin	HPR
Immunoglobulin	HPX
Immunoglobulin	HSP90AA1
Immunoglobulin	HSP90B1
Immunoglobulin	HSPH1
Immunoglobulin	HYOU1
Immunoglobulin	IGHA1
Immunoglobulin	IGHA2
Immunoglobulin	IGHV
Immunoglobulin	IGHV7-81
Immunoglobulin	IGKC
Immunoglobulin	IGKV1-5
Immunoglobulin	IGKV4-1
Immunoglobulin	IGKVA18
Immunoglobulin	IGLC1
Immunoglobulin	IGLC2
Immunoglobulin	IGLC3
Immunoglobulin	IGLC6
Immunoglobulin	IGLC7
Immunoglobulin	IGLV
Immunoglobulin	IGLV1-36
Immunoglobulin	IGLV1-40
Immunoglobulin	IGLV1-44
Immunoglobulin	IGLV10-54
Immunoglobulin	IGLV11-55
Immunoglobulin	IGLV2-11
Immunoglobulin	IGLV2-18
Immunoglobulin	IGLV2-23
Immunoglobulin	IGLV2-33
Immunoglobulin	IGLV3-12
Immunoglobulin	IGLV3-16
Immunoglobulin	IGLV3-22
Immunoglobulin	IGLV3-25
Immunoglobulin	IGLV3-27
Immunoglobulin	IGLV4-3
Immunoglobulin	IGLV4-60
Immunoglobulin	IGLV4-69
Immunoglobulin	IGLV5-37
Immunoglobulin	IGLV5-45
Immunoglobulin	IGLV7-43
Immunoglobulin	IGLV7-46
Immunoglobulin	IGLV8-61
Immunoglobulin	LRP1
Immunoglobulin	MARCO
Immunoglobulin	MASP1
Immunoglobulin	MSR1
Immunoglobulin	SAA1
Immunoglobulin	SCARA5
Immunoglobulin	SCARB1
Immunoglobulin	SCARF1
Immunoglobulin	SCGB3A2
Immunoglobulin	SPARC
Immunoglobulin	STAB1
Immunoglobulin	STAB2
Immunoglobulin	porB
ABC transport	ABCA10
ABC transport	ABCA12
ABC transport	ABCA13
ABC transport	ABCA1
ABC transport	ABCA2
ABC transport	ABCA3
ABC transport	ABCA4
ABC transport	ABCA5
ABC transport	ABCA6
ABC transport	ABCA7
ABC transport	ABCA8
ABC transport	ABCA9
ABC transport	ABCB10
ABC transport	ABCB11
ABC transport	ABCB1
ABC transport	ABCB4
ABC transport	ABCB5
ABC transport	ABCB6
ABC transport	ABCB7
ABC transport	ABCB8
ABC transport	ABCB9
ABC transport	ABCC10
ABC transport	ABCC11
ABC transport	ABCC12
ABC transport	ABCC1
ABC transport	ABCC2
ABC transport	ABCC3
ABC transport	ABCC4
ABC transport	ABCC5
ABC transport	ABCC6
ABC transport	ABCC8
ABC transport	ABCC9
ABC transport	ABCD1
ABC transport	ABCD2
ABC transport	ABCD3
ABC transport	ABCD4
ABC transport	ABCG1
ABC transport	ABCG2
ABC transport	ABCG4
ABC transport	ABCG5
ABC transport	ABCG8
ABC transport	CFTR
ABC transport	TAP1
ABC transport	TAP2
ABC transport	APOA1
ABC transport	PEX19
ABC transport	PEX3

## Sheet: Adipose.full
SUBNETWORK	NODE	P	FDR	N.mod	N.neigh	N.obsrv	N.expct	MEMBER	FILL	FOLD
Lipid metabolism	ACADVL	2.1508e-34	7.85043e-32	687	61	21	2.024	TRUE	0.344262	10.3755
Lipid metabolism	FASN	1.67903e-27	3.06423e-25	687	55	15	1.82492	TRUE	0.272727	8.21953
Lipid metabolism	SCD	9.55313e-25	1.1623e-22	687	53	19	1.75856	FALSE	0.358491	10.8043
Lipid metabolism	CCBL2	4.65651e-24	4.24907e-22	687	59	20	1.95764	TRUE	0.338983	10.2164
Lipid metabolism	ACO2	9.43938e-24	6.89074e-22	687	53	16	1.75856	TRUE	0.301887	9.09835
Lipid metabolism	GYS2	4.1312e-23	2.51315e-21	687	49	14	1.62584	TRUE	0.285714	8.61094
Lipid metabolism	FDPS	5.80471e-23	3.02674e-21	687	41	16	1.3604	TRUE	0.390244	11.7613
Lipid metabolism	PPARA	2.76248e-21	1.26038e-19	687	58	14	1.92446	TRUE	0.241379	7.27476
Transcription	SLC2A5	6.90141e-19	2.51902e-17	138	41	5	0.273267	FALSE	0.121951	18.2971
Lipid metabolism	EHHADH	9.00521e-19	2.98809e-17	687	35	15	1.16131	FALSE	0.428571	12.9164
Lipid metabolism	ACSS2	1.36353e-18	4.1474e-17	687	40	11	1.32722	TRUE	0.275	8.28803
Transcription	ACADVL	2.10142e-18	5.90013e-17	138	61	12	0.406568	TRUE	0.196721	29.5153
Lipid metabolism	PRUNE2	6.29972e-18	1.64243e-16	687	27	12	0.895871	FALSE	0.444444	13.3948
Lipid metabolism	ME1	1.02404e-17	2.3361e-16	687	43	14	1.42676	TRUE	0.325581	9.81246
Lipid metabolism	CYC1	2.13654e-17	4.58727e-16	687	42	12	1.39358	FALSE	0.285714	8.61094
Lipid metabolism	MMT00060232	8.84713e-17	1.69958e-15	687	28	9	0.929051	FALSE	0.321429	9.68731
Lipid metabolism	CPT2	1.04813e-16	1.91284e-15	687	45	14	1.49312	TRUE	0.311111	9.37635
Lipid metabolism	AGPAT2	1.12446e-16	1.95441e-15	687	48	13	1.59266	TRUE	0.270833	8.16245
Transcription	CPT2	1.25729e-16	2.08596e-15	138	45	10	0.299928	TRUE	0.222222	33.3414
Lipid metabolism	DLAT	6.32815e-16	1.00425e-14	687	42	12	1.39358	TRUE	0.285714	8.61094
Lipid metabolism	PC	7.35971e-16	1.11929e-14	687	54	13	1.79174	TRUE	0.240741	7.25551
Transcription	EHHADH	8.47026e-16	1.23666e-14	138	35	7	0.233277	FALSE	0.2	30.0072
Lipid metabolism	HADH	1.93077e-15	2.7105e-14	687	29	14	0.962231	TRUE	0.482759	14.5495
Lipid metabolism	MMT00077325	2.8141e-15	3.80425e-14	687	36	11	1.19449	FALSE	0.305556	9.20892
Lipid metabolism	SLC2A5	3.14308e-15	4.09723e-14	687	41	9	1.3604	FALSE	0.219512	6.61572
Lipid metabolism	ETFDH	6.64514e-15	8.36371e-14	687	32	13	1.06177	TRUE	0.40625	12.2437
Transcription	ACO2	1.78364e-14	2.1701e-13	138	53	9	0.353248	FALSE	0.169811	25.4779
Transcription	AGPAT2	2.31335e-14	2.65486e-13	138	48	8	0.319923	TRUE	0.166667	25.006
Immunoglobulin	COL1A1	2.32755e-14	2.65486e-13	32	17	3	0.0262738	TRUE	0.176471	114.182
Transcription	PPARA	4.48064e-14	4.95586e-13	138	58	7	0.386573	TRUE	0.12069	18.1078
Lipid metabolism	ECHDC1	1.36826e-13	1.38727e-12	687	38	14	1.26085	FALSE	0.368421	11.1036
Lipid metabolism	SLC25A10	3.89236e-13	3.83976e-12	687	30	11	0.995412	FALSE	0.366667	11.0507
Lipid metabolism	MCCC1	6.42056e-13	6.16711e-12	687	33	15	1.09495	FALSE	0.454545	13.6992
Transcription	GYS2	1.32669e-12	1.24165e-11	138	49	6	0.326588	FALSE	0.122449	18.3718
Transcription	MMT00060232	1.42467e-12	1.30001e-11	138	28	5	0.186622	FALSE	0.178571	26.7922
Immunoglobulin	COL1A2	5.5542e-12	4.9446e-11	32	35	3	0.0540932	TRUE	0.0857143	55.4598
Transcription	TMEM120A	7.25172e-12	6.30209e-11	138	36	7	0.239942	FALSE	0.194444	29.1737
Lipid metabolism	DNMT3L	1.71167e-11	1.45293e-10	687	53	11	1.75856	FALSE	0.207547	6.25512
Transcription	ACSL1	4.33614e-11	3.51709e-10	138	22	8	0.146631	TRUE	0.363636	54.5586
Lipid metabolism	GPD2	4.76117e-11	3.77789e-10	687	32	10	1.06177	TRUE	0.3125	9.41821
Lipid metabolism	UCK1	5.08063e-11	3.94559e-10	687	64	12	2.12355	FALSE	0.1875	5.65093
Lipid metabolism	AV075202	7.38835e-11	5.58373e-10	687	34	9	1.12813	FALSE	0.264706	7.97778
Lipid metabolism	ACLY	7.49597e-11	5.58373e-10	687	30	9	0.995412	TRUE	0.3	9.04148
Lipid metabolism	ACAD11	1.24765e-10	9.10788e-10	687	43	13	1.42676	FALSE	0.302326	9.11157
Lipid metabolism	THRSP	1.60965e-10	1.15201e-09	687	40	11	1.32722	FALSE	0.275	8.28803
Lipid metabolism	GPD1	2.09503e-10	1.47055e-09	687	36	9	1.19449	TRUE	0.25	7.53457
Transcription	ACLY	2.85219e-10	1.96424e-09	138	30	4	0.199952	TRUE	0.133333	20.0048
Lipid metabolism	NDUFV1	3.75138e-10	2.48955e-09	687	32	12	1.06177	FALSE	0.375	11.3019
Transcription	ACSS2	4.68004e-10	3.05038e-09	138	40	4	0.266602	FALSE	0.1	15.0036
Lipid metabolism	PPARGC1A	5.36302e-10	3.40023e-09	687	24	9	0.796329	TRUE	0.375	11.3019
Transcription	ME1	5.41089e-10	3.40023e-09	138	43	6	0.286597	TRUE	0.139535	20.9353
Lipid metabolism	PPARGC1B	5.49626e-10	3.40023e-09	687	32	8	1.06177	TRUE	0.25	7.53457
Transcription	MMT00054709	6.43757e-10	3.91619e-09	138	23	4	0.153296	FALSE	0.173913	26.0933
Transcription	ELOVL6	9.3636e-10	5.60281e-09	138	24	4	0.159961	TRUE	0.166667	25.006
Lipid metabolism	TMEM120A	9.72824e-10	5.72711e-09	687	36	9	1.19449	FALSE	0.25	7.53457
Lipid metabolism	DHCR7	1.22465e-09	7.09519e-09	687	34	10	1.12813	TRUE	0.294118	8.8642
Transcription	MCCC1	1.67935e-09	9.57752e-09	138	33	7	0.219947	FALSE	0.212121	31.8259
Lipid metabolism	PYGL	2.1032e-09	1.17869e-08	687	31	12	1.02859	FALSE	0.387097	11.6664
Transcription	TKT	2.13132e-09	1.17869e-08	138	24	4	0.159961	FALSE	0.166667	25.006
Immunoglobulin	OLFML3	2.32882e-09	1.26869e-08	32	18	2	0.0278194	FALSE	0.111111	71.8924
Lipid metabolism	SUCLG1	4.05114e-09	2.17451e-08	687	27	10	0.895871	FALSE	0.37037	11.1623
Lipid metabolism	HIBADH	4.70182e-09	2.4872e-08	687	46	9	1.5263	FALSE	0.195652	5.89662
Transcription	FASN	5.86773e-09	3.0596e-08	138	55	6	0.366578	TRUE	0.109091	16.3676
Transcription	HADH	6.32419e-09	3.25117e-08	138	29	6	0.193287	TRUE	0.206897	31.042
Lipid metabolism	SQLE	9.58287e-09	4.79143e-08	687	25	9	0.82951	TRUE	0.36	10.8498
Lipid metabolism	SLC25A1	1.74693e-08	8.6166e-08	687	26	9	0.86269	TRUE	0.346154	10.4325
Lipid metabolism	SLC2A4	2.06981e-08	1.00731e-07	687	43	10	1.42676	FALSE	0.232558	7.0089
Lipid metabolism	GYS1	2.26883e-08	1.0805e-07	687	44	12	1.45994	TRUE	0.272727	8.21953
Transcription	GPD2	2.27942e-08	1.0805e-07	138	32	5	0.213282	TRUE	0.15625	23.4432
Immunoglobulin	COL2A1	2.89643e-08	1.35538e-07	32	24	2	0.0370925	FALSE	0.0833333	53.9193
Transcription	HADHB	3.20192e-08	1.47937e-07	138	29	7	0.193287	TRUE	0.241379	36.2156
Lipid metabolism	HADHB	5.85745e-08	2.63947e-07	687	29	12	0.962231	TRUE	0.413793	12.471
Transcription	CIDEA	8.44585e-08	3.75943e-07	138	28	7	0.186622	FALSE	0.25	37.5091
Lipid metabolism	DGAT2	9.5118e-08	4.1331e-07	687	48	10	1.59266	TRUE	0.208333	6.27881
Immunoglobulin	POSTN	1.10949e-07	4.76428e-07	32	26	2	0.0401835	FALSE	0.0769231	49.7716
Lipid metabolism	NM_053200	1.29434e-07	5.46502e-07	687	61	12	2.024	FALSE	0.196721	5.92884
Lipid metabolism	DGAT1	1.30262e-07	5.46502e-07	687	32	11	1.06177	TRUE	0.34375	10.36
Lipid metabolism	IDH3A	1.35229e-07	5.60894e-07	687	27	9	0.895871	TRUE	0.333333	10.0461
Transcription	MMT00077325	1.61056e-07	6.60511e-07	138	36	5	0.239942	FALSE	0.138889	20.8384
Immunoglobulin	FN1	1.65287e-07	6.70329e-07	32	33	2	0.0510022	FALSE	0.0606061	39.214
Lipid metabolism	BCKDHA	1.87701e-07	7.47495e-07	687	79	15	2.62125	TRUE	0.189873	5.72246
Immunoglobulin	COL3A1	1.91528e-07	7.51698e-07	32	32	3	0.0494567	TRUE	0.09375	60.6592
Lipid metabolism	NM_176994	3.14743e-07	1.22214e-06	687	39	9	1.29404	FALSE	0.230769	6.95499
Lipid metabolism	ACSM3	3.52844e-07	1.35566e-06	687	69	10	2.28945	FALSE	0.144928	4.36787
Lipid metabolism	NSDHL	3.83231e-07	1.45708e-06	687	35	12	1.16131	TRUE	0.342857	10.3331
Lipid metabolism	ACSL1	4.9338e-07	1.83759e-06	687	22	11	0.729969	TRUE	0.5	15.0691
Lipid metabolism	CIDEA	6.25433e-07	2.30589e-06	687	28	9	0.929051	FALSE	0.321429	9.68731
Transcription	COX8BP	7.08473e-07	2.58593e-06	138	34	8	0.226612	FALSE	0.235294	35.3026
Lipid metabolism	ACAT1	7.67491e-07	2.7736e-06	687	22	11	0.729969	TRUE	0.5	15.0691
Lipid metabolism	COX8BP	1.11161e-06	3.93921e-06	687	34	11	1.12813	FALSE	0.323529	9.75062
Lipid metabolism	PCCB	1.15152e-06	4.04139e-06	687	20	9	0.663608	TRUE	0.45	13.5622
Immunoglobulin	TIMP1	1.36754e-06	4.75381e-06	32	59	2	0.0911857	FALSE	0.0338983	21.9333
Lipid metabolism	RDH16	1.65787e-06	5.65535e-06	687	31	8	1.02859	FALSE	0.258065	7.77762
Transcription	PRUNE2	1.97169e-06	6.66358e-06	138	27	4	0.179957	FALSE	0.148148	22.2276
Lipid metabolism	TST	2.41814e-06	8.09745e-06	687	22	6	0.729969	FALSE	0.272727	8.21953
Lipid metabolism	ECH1	2.79775e-06	9.28346e-06	687	30	9	0.995412	FALSE	0.3	9.04148
Lipid metabolism	XM_129360	4.40604e-06	1.44883e-05	687	31	9	1.02859	FALSE	0.290323	8.74982
Lipid metabolism	GINM1	4.61557e-06	1.50418e-05	687	42	12	1.39358	FALSE	0.285714	8.61094
Lipid metabolism	ECHS1	4.78423e-06	1.53647e-05	687	39	9	1.29404	TRUE	0.230769	6.95499
Transcription	DDO	4.81966e-06	1.53647e-05	138	32	4	0.213282	FALSE	0.125	18.7545
Transcription	ECHS1	4.88303e-06	1.53647e-05	138	39	6	0.259937	TRUE	0.153846	23.0825
Lipid metabolism	MMT00033310	5.35624e-06	1.67096e-05	687	28	10	0.929051	FALSE	0.357143	10.7637
Lipid metabolism	IDI1	6.2672e-06	1.93858e-05	687	22	9	0.729969	TRUE	0.409091	12.3293
Transcription	MMT00033310	6.53311e-06	2.00385e-05	138	28	6	0.186622	FALSE	0.214286	32.1506
Transcription	ACAT2	7.2037e-06	2.19112e-05	138	18	3	0.119971	FALSE	0.166667	25.006
Lipid metabolism	PPP1R1A	7.76484e-06	2.34229e-05	687	35	7	1.16131	FALSE	0.2	6.02766
Lipid metabolism	DDO	8.92095e-06	2.66897e-05	687	32	6	1.06177	FALSE	0.1875	5.65093
Transcription	AV075202	9.89061e-06	2.93502e-05	138	34	5	0.226612	FALSE	0.147059	22.0642
Lipid metabolism	CS	1.0381e-05	3.0557e-05	687	33	10	1.09495	TRUE	0.30303	9.13281
Lipid metabolism	FH	1.12676e-05	3.29014e-05	687	24	8	0.796329	TRUE	0.333333	10.0461
Lipid metabolism	SOD2	1.35847e-05	3.93524e-05	687	41	8	1.3604	FALSE	0.195122	5.88064
Lipid metabolism	SLC27A2	1.75302e-05	5.0382e-05	687	40	9	1.32722	TRUE	0.225	6.78111
Immunoglobulin	MFAP2	1.81997e-05	5.18977e-05	32	23	2	0.035547	FALSE	0.0869565	56.2636
Immunoglobulin	MFAP5	1.83905e-05	5.20352e-05	32	28	2	0.0432746	FALSE	0.0714286	46.2165
Transcription	SLC27A2	1.85789e-05	5.21638e-05	138	40	5	0.266602	FALSE	0.125	18.7545
Lipid metabolism	MMT00070442	1.97932e-05	5.48968e-05	687	29	6	0.962231	FALSE	0.206897	6.23551
Transcription	SLC25A10	1.99683e-05	5.48968e-05	138	30	5	0.199952	FALSE	0.166667	25.006
Lipid metabolism	OTOP1	2.11209e-05	5.75309e-05	687	41	10	1.3604	FALSE	0.243902	7.3508
Transcription	PPARGC1B	2.19297e-05	5.88555e-05	138	32	4	0.213282	TRUE	0.125	18.7545
Lipid metabolism	ACAT2	2.22113e-05	5.9176e-05	687	18	9	0.597247	FALSE	0.5	15.0691
Lipid metabolism	ACOT2	2.60381e-05	6.88688e-05	687	26	7	0.86269	FALSE	0.269231	8.11415
Transcription	CYC1	2.70411e-05	7.10071e-05	138	42	4	0.279932	FALSE	0.0952381	14.2892
Lipid metabolism	ELOVL6	2.87083e-05	7.48467e-05	687	24	5	0.796329	TRUE	0.208333	6.27881
Immunoglobulin	LOXL2	3.04635e-05	7.88595e-05	32	31	2	0.0479111	FALSE	0.0645161	41.744
Lipid metabolism	NDUFA10	3.90761e-05	0.000100442	687	22	8	0.729969	FALSE	0.363636	10.9594
Lipid metabolism	TKT	3.97863e-05	0.000101553	687	24	9	0.796329	FALSE	0.375	11.3019
Transcription	PC	4.08998e-05	0.00010367	138	54	4	0.359913	FALSE	0.0740741	11.1138
Lipid metabolism	mCT186195	4.53268e-05	0.000114098	687	17	5	0.564067	FALSE	0.294118	8.8642
Lipid metabolism	IDH3B	4.8924e-05	0.00012231	687	30	9	0.995412	TRUE	0.3	9.04148
Lipid metabolism	PANK1	5.10998e-05	0.00012688	687	35	11	1.16131	TRUE	0.314286	9.47203
Transcription	ETFDH	5.59504e-05	0.000137986	138	32	5	0.213282	FALSE	0.15625	23.4432
Lipid metabolism	ACOT11	6.11205e-05	0.000149725	687	26	10	0.86269	FALSE	0.384615	11.5916
Lipid metabolism	SLC36A2	6.51508e-05	0.000158534	687	31	7	1.02859	FALSE	0.225806	6.80542
Transcription	PPARGC1A	6.782e-05	0.000163236	138	24	4	0.159961	TRUE	0.166667	25.006
Lipid metabolism	PGM1	6.79776e-05	0.000163236	687	35	9	1.16131	FALSE	0.257143	7.74984
Lipid metabolism	GPT	8.14821e-05	0.000194385	687	62	11	2.05718	TRUE	0.177419	5.34711
Lipid metabolism	C11orf86	0.000113745	0.00026959	687	22	7	0.729969	FALSE	0.318182	9.58945
Lipid metabolism	MMT00054102	0.000114494	0.000269614	687	20	6	0.663608	FALSE	0.3	9.04148
Lipid metabolism	GSTA3	0.00012229	0.000286127	687	36	8	1.19449	TRUE	0.222222	6.6974
Lipid metabolism	MMT00054709	0.000137624	0.000319954	687	23	4	0.763149	FALSE	0.173913	5.24144
Lipid metabolism	MLYCD	0.00014404	0.000332751	687	37	8	1.22767	TRUE	0.216216	6.51639
Lipid metabolism	LETMD1	0.00014714	0.000337774	687	20	6	0.663608	FALSE	0.3	9.04148
Lipid metabolism	RBPMS2	0.000148606	0.000339008	687	38	10	1.26085	FALSE	0.263158	7.93113
Lipid metabolism	ACACB	0.000204207	0.000460097	687	20	8	0.663608	TRUE	0.4	12.0553
Transcription	OTOP1	0.00023714	0.000524583	138	41	7	0.273267	FALSE	0.170732	25.6159
Transcription	DBT	0.000273103	0.000597453	138	20	3	0.133301	FALSE	0.15	22.5054
Lipid metabolism	RETN	0.000273355	0.000597453	687	31	9	1.02859	FALSE	0.290323	8.74982
Transcription	PANK1	0.000297633	0.000646643	138	35	6	0.233277	FALSE	0.171429	25.7205
Lipid metabolism	SDHB	0.000360989	0.00077965	687	19	6	0.630427	FALSE	0.315789	9.51735
Transcription	MMT00001061	0.000371997	0.0007987	138	35	4	0.233277	FALSE	0.114286	17.147
Lipid metabolism	DNASE2	0.000461141	0.000984306	687	42	5	1.39358	FALSE	0.119048	3.58789
Lipid metabolism	PPARG	0.000564536	0.001198	687	25	6	0.82951	TRUE	0.24	7.23319
Lipid metabolism	MMT00001061	0.000590253	0.00124533	687	35	7	1.16131	FALSE	0.2	6.02766
Immunoglobulin	COL4A1	0.000793839	0.00166524	32	16	3	0.0247283	TRUE	0.1875	121.318
Lipid metabolism	IVD	0.000880126	0.00183569	687	17	8	0.564067	TRUE	0.470588	14.1827
Lipid metabolism	PON1	0.000928717	0.00192603	687	26	6	0.86269	FALSE	0.230769	6.95499
Lipid metabolism	NUDT7	0.000943848	0.00194635	687	29	8	0.962231	FALSE	0.275862	8.31401
Transcription	PYGL	0.000951454	0.00195102	138	31	4	0.206617	FALSE	0.129032	19.3595
Lipid metabolism	SH3D21	0.0010305	0.0021013	687	46	6	1.5263	FALSE	0.130435	3.93108
Lipid metabolism	KLHL2	0.00104204	0.00211303	687	71	11	2.35581	FALSE	0.15493	4.66931
Lipid metabolism	F2	0.00106122	0.00214004	687	31	9	1.02859	FALSE	0.290323	8.74982
Transcription	AGPAT9	0.00107637	0.00215865	138	39	6	0.259937	TRUE	0.153846	23.0825
Lipid metabolism	L11333	0.00123556	0.00246327	687	39	10	1.29404	FALSE	0.25641	7.72776
Lipid metabolism	PHYH	0.00124176	0.00246327	687	20	7	0.663608	TRUE	0.35	10.5484
Transcription	PGD	0.00128147	0.00252831	138	23	3	0.153296	FALSE	0.130435	19.5699
Transcription	TST	0.0014207	0.00278794	138	22	3	0.146631	FALSE	0.136364	20.4595
Lipid metabolism	AI465472	0.00142839	0.00278803	687	36	7	1.19449	FALSE	0.194444	5.86022
Transcription	ACAT1	0.00154004	0.00298998	138	22	5	0.146631	TRUE	0.227273	34.0991
Lipid metabolism	PNPLA3	0.00180704	0.00345324	687	29	8	0.962231	TRUE	0.275862	8.31401
Transcription	C11orf86	0.0020876	0.00396862	138	22	4	0.146631	FALSE	0.181818	27.2793
Lipid metabolism	HSD17B4	0.00214391	0.00405454	687	20	7	0.663608	TRUE	0.35	10.5484
Immunoglobulin	NID1	0.00221696	0.00417108	32	30	2	0.0463656	FALSE	0.0666667	43.1354
Lipid metabolism	FMO1	0.00223852	0.00419005	687	28	7	0.929051	TRUE	0.25	7.53457
Transcription	IDH3A	0.00274048	0.00510345	138	27	4	0.179957	FALSE	0.148148	22.2276
Lipid metabolism	INSIG1	0.00277888	0.00514868	687	27	9	0.895871	TRUE	0.333333	10.0461
Lipid metabolism	PPA1	0.00337274	0.00612463	687	26	6	0.86269	FALSE	0.230769	6.95499
Lipid metabolism	AK004929	0.00370094	0.0066544	687	24	5	0.796329	FALSE	0.208333	6.27881
Lipid metabolism	AACS	0.00387914	0.00694063	687	26	7	0.86269	FALSE	0.269231	8.11415
Transcription	DGAT2	0.004282	0.00762405	138	48	5	0.319923	TRUE	0.104167	15.6288
Lipid metabolism	CYP2E1	0.00477613	0.00842167	687	46	9	1.5263	TRUE	0.195652	5.89662
Lipid metabolism	DECR1	0.005015	0.00871655	687	23	8	0.763149	TRUE	0.347826	10.4829
Lipid metabolism	ESRRG	0.00524361	0.0090707	687	26	7	0.86269	FALSE	0.269231	8.11415
Transcription	AK004929	0.00530878	0.00914011	138	24	3	0.159961	FALSE	0.125	18.7545
Lipid metabolism	PDE3B	0.00533481	0.00914181	687	71	8	2.35581	FALSE	0.112676	3.39586
Lipid metabolism	AGPAT9	0.00572642	0.00976703	687	39	9	1.29404	TRUE	0.230769	6.95499
Lipid metabolism	DBT	0.00584441	0.00992191	687	20	5	0.663608	TRUE	0.25	7.53457
Lipid metabolism	NM_133960	0.00589435	0.00996036	687	17	6	0.564067	FALSE	0.352941	10.637
Transcription	GPD1	0.00650948	0.0108989	138	36	4	0.239942	TRUE	0.111111	16.6707
Lipid metabolism	MMT00024444	0.00699854	0.0116642	687	21	6	0.696788	FALSE	0.285714	8.61094
Lipid metabolism	NM_011921	0.00746697	0.0123884	687	33	6	1.09495	FALSE	0.181818	5.47969
Lipid metabolism	ELOVL3	0.00801718	0.0131814	687	26	5	0.86269	TRUE	0.192308	5.79582
Transcription	PPP1R3B	0.00838076	0.0136562	138	19	2	0.126636	FALSE	0.105263	15.7933
Lipid metabolism	ETFA	0.00876839	0.0142243	687	20	8	0.663608	TRUE	0.4	12.0553
Lipid metabolism	SUCNR1	0.0092006	0.0148594	687	44	7	1.45994	FALSE	0.159091	4.79473
Transcription	SLC25A1	0.00976952	0.0157087	138	26	4	0.173291	TRUE	0.153846	23.0825
Lipid metabolism	AK014435	0.010062	0.016108	687	28	9	0.929051	FALSE	0.321429	9.68731
Lipid metabolism	MRAP	0.0105239	0.016774	687	37	7	1.22767	FALSE	0.189189	5.70184
Lipid metabolism	RBP4	0.010631	0.0168709	687	32	6	1.06177	FALSE	0.1875	5.65093
Transcription	BCKDHA	0.0114335	0.0180659	138	79	6	0.526539	FALSE	0.0759494	11.3952
Lipid metabolism	ACADM	0.0116948	0.0183991	687	27	10	0.895871	TRUE	0.37037	11.1623
Transcription	NDUFV1	0.0137511	0.0215414	138	32	6	0.213282	FALSE	0.1875	28.1318
Transcription	PCCA	0.0138731	0.0216396	138	27	6	0.179957	TRUE	0.222222	33.3414
Lipid metabolism	ACADSB	0.0143304	0.0222578	687	36	5	1.19449	TRUE	0.138889	4.18587
Transcription	AK020614	0.0145236	0.0224624	138	26	4	0.173291	FALSE	0.153846	23.0825
Transcription	MLYCD	0.0162841	0.025079	138	37	5	0.246607	FALSE	0.135135	20.2752
Transcription	PNPLA3	0.0176292	0.0268111	138	29	3	0.193287	FALSE	0.103448	15.521
Lipid metabolism	C20orf27	0.0180624	0.027207	687	16	7	0.530886	FALSE	0.4375	13.1855
Lipid metabolism	SLC22A1	0.0181131	0.027207	687	33	10	1.09495	FALSE	0.30303	9.13281
Lipid metabolism	COASY	0.0200696	0.0298996	687	24	6	0.796329	TRUE	0.25	7.53457
Transcription	CHCHD2	0.0203296	0.0301639	138	15	2	0.0999759	FALSE	0.133333	20.0048
Transcription	MMT00070442	0.024289	0.0356043	138	29	3	0.193287	FALSE	0.103448	15.521
Lipid metabolism	AK020614	0.0247298	0.0359616	687	26	6	0.86269	FALSE	0.230769	6.95499
Lipid metabolism	ACOX1	0.024931	0.0361104	687	21	6	0.696788	TRUE	0.285714	8.61094
Lipid metabolism	GSTZ1	0.0250335	0.0361156	687	46	7	1.5263	TRUE	0.152174	4.58626
Transcription	HK2	0.02554	0.0367012	138	42	4	0.279932	FALSE	0.0952381	14.2892
Transcription	ACOT2	0.0259344	0.0371217	138	26	3	0.173291	FALSE	0.115385	17.3119
Lipid metabolism	KLB	0.026438	0.0376948	687	33	7	1.09495	FALSE	0.212121	6.39297
Immunoglobulin	LBP	0.0285476	0.0403871	32	59	2	0.0911857	FALSE	0.0338983	21.9333
Lipid metabolism	IMMP2L	0.031068	0.0436147	687	49	9	1.62584	FALSE	0.183673	5.5356
Transcription	MMT00050502	0.0313849	0.0438908	138	18	3	0.119971	FALSE	0.166667	25.006
Lipid metabolism	SFXN1	0.0327323	0.0456003	687	58	8	1.92446	FALSE	0.137931	4.157
Transcription	LACE1	0.0331201	0.0459652	138	16	3	0.106641	FALSE	0.1875	28.1318
Lipid metabolism	MSMO1	0.0342494	0.0471737	687	26	5	0.86269	TRUE	0.192308	5.79582
Transcription	C20orf27	0.0364544	0.0500221	138	16	5	0.106641	FALSE	0.3125	46.8863
Lipid metabolism	PDHA1	0.0395012	0.0539997	687	30	7	0.995412	TRUE	0.233333	7.03227
Lipid metabolism	PLG	0.0408338	0.0556131	687	37	8	1.22767	FALSE	0.216216	6.51639
Lipid metabolism	MMT00033656	0.0414137	0.0561934	687	84	13	2.78715	FALSE	0.154762	4.66426
Immunoglobulin	SPARC	0.0441284	0.059655	32	39	3	0.0602753	TRUE	0.0769231	49.7716
Lipid metabolism	PEG3	0.0457939	0.0616782	687	40	4	1.32722	FALSE	0.1	3.01383
Transcription	DIO2	0.0472024	0.0633415	138	25	4	0.166626	FALSE	0.16	24.0058
Lipid metabolism	LDHB	0.0480693	0.0642685	687	33	8	1.09495	TRUE	0.242424	7.30625
Transcription	NM_010023	0.0491337	0.0654466	138	26	6	0.173291	FALSE	0.230769	34.6237
Lipid metabolism	SYT12	0.0493091	0.0654466	687	15	4	0.497706	FALSE	0.266667	8.03688
Lipid metabolism	NDUFS1	0.0523872	0.0692802	687	22	5	0.729969	FALSE	0.227273	6.84961
Immunoglobulin	COL4A2	0.0528668	0.0695347	32	16	3	0.0247283	TRUE	0.1875	121.318
Lipid metabolism	PXMP2	0.0529607	0.0695347	687	39	7	1.29404	FALSE	0.179487	5.40944
Transcription	SLC5A6	0.0573286	0.0748287	138	40	5	0.266602	FALSE	0.125	18.7545
Lipid metabolism	DUSP9	0.0574029	0.0748287	687	26	8	0.86269	FALSE	0.307692	9.27332
Lipid metabolism	HK2	0.0599409	0.0778592	687	42	7	1.39358	TRUE	0.166667	5.02305
Lipid metabolism	HSDL2	0.0608172	0.0787173	687	22	7	0.729969	FALSE	0.318182	9.58945
Lipid metabolism	SCCPDH	0.0629376	0.0808881	687	33	4	1.09495	FALSE	0.121212	3.65313
Lipid metabolism	MMT00081391	0.0639137	0.0818544	687	21	6	0.696788	FALSE	0.285714	8.61094
Lipid metabolism	AK021388	0.0643611	0.0821391	687	21	5	0.696788	FALSE	0.238095	7.17578
Lipid metabolism	PPP1R3B	0.0692437	0.0880626	687	19	5	0.630427	FALSE	0.263158	7.93113
Lipid metabolism	CAV1	0.0736227	0.0933065	687	87	11	2.88669	TRUE	0.126437	3.81059
Lipid metabolism	SULT2A1	0.0741258	0.093619	687	17	7	0.564067	FALSE	0.411765	12.4099
Lipid metabolism	MBL2	0.0806124	0.10146	687	27	8	0.895871	FALSE	0.296296	8.92986
Lipid metabolism	NCAN	0.0826648	0.103686	687	48	7	1.59266	TRUE	0.145833	4.39517
Lipid metabolism	PIGY	0.0892443	0.111175	687	29	6	0.962231	FALSE	0.206897	6.23551
Lipid metabolism	FABP3	0.0912982	0.113346	687	25	8	0.82951	FALSE	0.32	9.64425
Lipid metabolism	PGD	0.0923007	0.114203	687	23	4	0.763149	TRUE	0.173913	5.24144
Lipid metabolism	MECR	0.0937533	0.115608	687	27	5	0.895871	FALSE	0.185185	5.58116
Lipid metabolism	ALS2CR12	0.0985019	0.121054	687	34	7	1.12813	FALSE	0.205882	6.20494
Transcription	DGAT1	0.103045	0.126213	138	32	6	0.213282	TRUE	0.1875	28.1318
Lipid metabolism	MMT00038523	0.106603	0.130134	687	25	6	0.82951	FALSE	0.24	7.23319
Lipid metabolism	PCCA	0.107163	0.130382	687	27	8	0.895871	TRUE	0.296296	8.92986
Lipid metabolism	CLSTN3	0.121941	0.146892	687	25	7	0.82951	FALSE	0.28	8.43872
Lipid metabolism	CHCHD2	0.13374	0.160049	687	15	4	0.497706	FALSE	0.266667	8.03688
Transcription	PPARG	0.139136	0.165963	138	25	4	0.166626	TRUE	0.16	24.0058
Lipid metabolism	LACE1	0.146633	0.174336	687	16	5	0.530886	FALSE	0.3125	9.41821
Lipid metabolism	ALDOB	0.148439	0.17591	687	29	8	0.962231	TRUE	0.275862	8.31401
Transcription	RASD1	0.158871	0.187663	138	19	4	0.126636	FALSE	0.210526	31.5866
Lipid metabolism	ACOT4	0.166787	0.196378	687	19	5	0.630427	FALSE	0.263158	7.93113
Lipid metabolism	MMT00033250	0.171727	0.201544	687	64	12	2.12355	FALSE	0.1875	5.65093
Lipid metabolism	PMVK	0.173687	0.203191	687	28	4	0.929051	TRUE	0.142857	4.30547
Lipid metabolism	RAB31	0.177267	0.206717	687	28	5	0.929051	FALSE	0.178571	5.38184
Lipid metabolism	TMEM97	0.179164	0.208264	687	21	6	0.696788	FALSE	0.285714	8.61094
Lipid metabolism	PMM1	0.215054	0.249189	687	27	8	0.895871	FALSE	0.296296	8.92986
Lipid metabolism	MMT00056567	0.234791	0.270343	687	34	5	1.12813	FALSE	0.147059	4.4321
Lipid metabolism	KIAA0664	0.246409	0.281116	687	24	5	0.796329	FALSE	0.208333	6.27881
Lipid metabolism	CDKN2C	0.255049	0.29001	687	31	9	1.02859	FALSE	0.290323	8.74982
Lipid metabolism	TALDO1	0.262187	0.2972	687	18	4	0.597247	FALSE	0.222222	6.6974
Transcription	DLAT	0.278211	0.313416	138	42	4	0.279932	FALSE	0.0952381	14.2892
Transcription	THRSP	0.301344	0.338433	138	40	5	0.266602	FALSE	0.125	18.7545
Lipid metabolism	ACOX2	0.305799	0.342382	687	34	5	1.12813	TRUE	0.147059	4.4321
Lipid metabolism	PLA2G12A	0.310228	0.346279	687	21	5	0.696788	TRUE	0.238095	7.17578
Lipid metabolism	RHBDL1	0.312776	0.348059	687	54	9	1.79174	FALSE	0.166667	5.02305
Lipid metabolism	RNF11	0.336585	0.372468	687	60	10	1.99082	FALSE	0.166667	5.02305
Transcription	ACOT4	0.336752	0.372468	138	19	4	0.126636	FALSE	0.210526	31.5866
Lipid metabolism	AK018631	0.356143	0.391543	687	32	10	1.06177	FALSE	0.3125	9.41821
Lipid metabolism	AK020813	0.371429	0.407122	687	31	4	1.02859	FALSE	0.129032	3.88881
Lipid metabolism	PCK1	0.394794	0.431436	687	48	7	1.59266	TRUE	0.145833	4.39517
Lipid metabolism	NM_019414	0.407244	0.443713	687	38	5	1.26085	FALSE	0.131579	3.96556
Lipid metabolism	ABI3	0.428296	0.465262	687	23	5	0.763149	FALSE	0.217391	6.5518
Lipid metabolism	RAP1GAP	0.429943	0.465665	687	20	5	0.663608	FALSE	0.25	7.53457
Lipid metabolism	EPHX2	0.432532	0.467083	687	35	9	1.16131	TRUE	0.257143	7.74984
Transcription	PON1	0.436823	0.470326	138	26	2	0.173291	FALSE	0.0769231	11.5412
Lipid metabolism	C8orf82	0.465536	0.497784	687	42	5	1.39358	FALSE	0.119048	3.58789
Lipid metabolism	CPS1	0.466417	0.497784	687	18	7	0.597247	TRUE	0.388889	11.7204
Lipid metabolism	RBMS2	0.477933	0.508588	687	33	5	1.09495	FALSE	0.151515	4.56641
Lipid metabolism	NDRG2	0.501373	0.531981	687	28	6	0.929051	FALSE	0.214286	6.4582
Lipid metabolism	HRG	0.513985	0.54221	687	20	7	0.663608	FALSE	0.35	10.5484
Lipid metabolism	FADS3	0.556577	0.585448	687	53	7	1.75856	FALSE	0.132075	3.98053
Lipid metabolism	CLIC1	0.594988	0.624054	687	67	11	2.22309	FALSE	0.164179	4.94808
Lipid metabolism	CYP2F1	0.601956	0.629552	687	20	5	0.663608	TRUE	0.25	7.53457
Lipid metabolism	GPC1	0.63654	0.661929	687	16	4	0.530886	TRUE	0.25	7.53457
Lipid metabolism	MMT00050502	0.638356	0.661932	687	18	4	0.597247	FALSE	0.222222	6.6974
Transcription	DHRS7	0.650863	0.672989	138	26	2	0.173291	FALSE	0.0769231	11.5412
Lipid metabolism	ENTPD8	0.68242	0.703625	687	24	5	0.796329	FALSE	0.208333	6.27881
Lipid metabolism	FAM127B	0.750438	0.769409	687	23	5	0.763149	FALSE	0.217391	6.5518
Transcription	MMT00081391	0.79207	0.807557	138	21	3	0.139966	FALSE	0.142857	21.4337
Lipid metabolism	TMEM56	0.847839	0.862009	687	24	4	0.796329	FALSE	0.166667	5.02305
Retinoid metabolism	F2	0.854623	0.866493	61	31	5	0.0913306	FALSE	0.16129	54.7462
Lipid metabolism	AK014682	0.859878	0.869406	687	19	6	0.630427	FALSE	0.315789	9.51735
Lipid metabolism	NM_010023	0.88346	0.890782	687	26	7	0.86269	FALSE	0.269231	8.11415
Lipid metabolism	ITGBL1	0.900272	0.905232	687	36	5	1.19449	FALSE	0.138889	4.18587

## Sheet: Adipose.ind
SUBNETWORK	INDEPENDENT.KD	VALUE	COHUB	COHUB.TOP
Lipid metabolism	ACADVL	33.6674	PPARA,CIDEA	PPARA,CIDEA
Lipid metabolism	FASN	26.7749	ME1,ACSS2,ACLY,ELOVL6	ME1,ACSS2,ACLY
Lipid metabolism	SCD	24.0199	DNMT3L	DNMT3L
Lipid metabolism	CCBL2	23.3319
Lipid metabolism	ACO2	23.0251	AV075202,GPD2,NDUFV1	AV075202,GPD2,NDUFV1
Lipid metabolism	GYS2	22.3839
Lipid metabolism	FDPS	22.2362	NSDHL	NSDHL
Lipid metabolism	EHHADH	18.0455
Lipid metabolism	PRUNE2	17.2007
Lipid metabolism	CYC1	16.6703	AV075202,ETFDH,IDH3B	AV075202,ETFDH
Lipid metabolism	MMT00060232	16.0532	ME1,ACSS2,SLC25A1	ME1,ACSS2,SLC25A1
Lipid metabolism	CPT2	15.9796
Lipid metabolism	AGPAT2	15.9491
Lipid metabolism	DLAT	15.1987
Lipid metabolism	PC	15.1331
Lipid metabolism	HADH	14.7143
Lipid metabolism	MMT00077325	14.5507	PPARA,SLC27A2,PANK1,PPARGC1A	PPARA,PPARGC1A
Lipid metabolism	SLC2A5	14.5026
Lipid metabolism	ECHDC1	12.8638
Lipid metabolism	SLC25A10	12.4098
Lipid metabolism	MCCC1	12.1924
Lipid metabolism	UCK1	10.2941
Lipid metabolism	ACAD11	9.90391
Lipid metabolism	THRSP	9.79327	PYGL	PYGL
Lipid metabolism	GPD1	9.67881
Lipid metabolism	PPARGC1B	9.25993	PPARA,GPD2	PPARA,GPD2
Lipid metabolism	TMEM120A	9.01197
Lipid metabolism	DHCR7	8.91199	SQLE,IDI1	SQLE
Lipid metabolism	SUCLG1	8.39242
Lipid metabolism	HIBADH	8.32773
Lipid metabolism	SLC2A4	7.68407
Lipid metabolism	GYS1	7.6442
Lipid metabolism	HADHB	7.23229
Lipid metabolism	DGAT2	7.02174
Lipid metabolism	NM_053200	6.88795
Lipid metabolism	DGAT1	6.88518
Lipid metabolism	IDH3A	6.86893
Lipid metabolism	BCKDHA	6.72653
Lipid metabolism	NM_176994	6.50204
Lipid metabolism	ACSM3	6.45242
Lipid metabolism	ACSL1	6.30682
Lipid metabolism	ACAT1	6.11493
Lipid metabolism	COX8BP	5.95405	CPT1B,CIDEA,COX7A1,MMT00001061	CIDEA
Lipid metabolism	PCCB	5.93873
Lipid metabolism	RDH16	5.78045	CPS1
Lipid metabolism	TST	5.61652
Lipid metabolism	ECH1	5.55319
Lipid metabolism	XM_129360	5.35595	CS,PDHB
Lipid metabolism	GINM1	5.33578
Lipid metabolism	ECHS1	5.32019
Lipid metabolism	MMT00033310	5.27114
Lipid metabolism	PPP1R1A	5.10987
Lipid metabolism	DDO	5.04959	GPD2	GPD2
Lipid metabolism	FH	4.94817
Lipid metabolism	SOD2	4.86695
Lipid metabolism	MMT00070442	4.70348
Lipid metabolism	OTOP1	4.67529
Lipid metabolism	ACAT2	4.65343
Lipid metabolism	ACOT2	4.58439	ACACB
Lipid metabolism	NDUFA10	4.40809
Lipid metabolism	TKT	4.40027	ACLY,ELOVL6	ACLY
Lipid metabolism	mCT186195	4.34365
Lipid metabolism	ACOT11	4.21381	CPT1B,FABP3,SLC27A2,COX7A1,UCP1,PANK1,DIO2,ABI3,ELOVL3,LETMD1,PHOSPHO1
Lipid metabolism	SLC36A2	4.18608
Lipid metabolism	PGM1	4.16763
Lipid metabolism	GPT	4.08894
Lipid metabolism	C11orf86	3.94407
Lipid metabolism	MMT00054102	3.94122	CS,COASY
Lipid metabolism	GSTA3	3.91261
Lipid metabolism	MMT00054709	3.86131	ACLY,ELOVL6	ACLY
Lipid metabolism	MLYCD	3.84152
Lipid metabolism	RBPMS2	3.82796
Lipid metabolism	RETN	3.56327	RBP4,CLDN22
Lipid metabolism	SDHB	3.44251	IDH3B,UQCRC1
Lipid metabolism	DNASE2	3.33617
Lipid metabolism	PPARG	3.24831
Lipid metabolism	IVD	3.05546
Lipid metabolism	PON1	3.03212
Lipid metabolism	NUDT7	3.0251
Lipid metabolism	SH3D21	2.98695
Lipid metabolism	KLHL2	2.98211
Lipid metabolism	F2	2.97419	GC,NM_008645,PLG,NM_007954,PZP,SERPINC1,FABP1,M65237,MBL2,APOA5,APOA1,TTR,FGG,HRG,ALB
Lipid metabolism	L11333	2.90814	GC,NM_008645,PLG,PZP,APOH,SERPINC1,FABP1,M65237,NM_008646,APOA1,FGG,TTR,ALB,HAMP
Lipid metabolism	PHYH	2.90596
Lipid metabolism	AI465472	2.84515	GSTA4,MAPK6
Lipid metabolism	PNPLA3	2.74303
Lipid metabolism	HSD17B4	2.66879
Lipid metabolism	FMO1	2.65004
Lipid metabolism	INSIG1	2.55613
Lipid metabolism	PPA1	2.47202
Lipid metabolism	AK004929	2.43169
Lipid metabolism	AACS	2.41126
Lipid metabolism	CYP2E1	2.32092
Lipid metabolism	DECR1	2.29973
Lipid metabolism	ESRRG	2.28037
Lipid metabolism	PDE3B	2.27288
Lipid metabolism	AGPAT9	2.24212
Lipid metabolism	DBT	2.23326
Lipid metabolism	NM_133960	2.22956
Transcription	SLC2A5	18.1611
Transcription	ACADVL	17.6775	PPARA,CIDEA	PPARA,CIDEA
Transcription	CPT2	15.9006
Transcription	EHHADH	15.0721
Transcription	ACO2	13.7487	AV075202,GPD2,NDUFV1	GPD2
Transcription	AGPAT2	13.6358
Transcription	GYS2	11.8772
Transcription	MMT00060232	11.8463	ME1,ACSS2,SLC25A1	ME1,ACSS2
Transcription	TMEM120A	11.1396
Transcription	ACSL1	10.3629
Transcription	ACLY	9.54482	FASN,ME1,ELOVL6,TKT,MMT00054709	FASN,ME1,ELOVL6,TKT,MMT00054709
Transcription	MCCC1	8.77486
Transcription	HADH	8.199
Transcription	HADHB	7.49459
Transcription	MMT00077325	6.79302	PPARA,SLC27A2,PANK1,PPARGC1A	PPARA
Transcription	COX8BP	6.14968	CPT1B,CIDEA,COX7A1,MMT00001061	CIDEA
Transcription	PRUNE2	5.70516
Transcription	DDO	5.31698	GPD2	GPD2
Transcription	ECHS1	5.31131
Transcription	MMT00033310	5.18488
Transcription	ACAT2	5.14244
Transcription	SLC25A10	4.69966
Transcription	PPARGC1B	4.65897	PPARA,GPD2	PPARA,GPD2
Transcription	CYC1	4.56798	AV075202,ETFDH,IDH3B
Transcription	PC	4.38828
Transcription	OTOP1	3.62499
Transcription	DBT	3.56367
Transcription	PYGL	3.02161	THRSP
Transcription	AGPAT9	2.96804
Transcription	PGD	2.89229
Transcription	TST	2.8475
Transcription	ACAT1	2.81247
Transcription	C11orf86	2.68035
Transcription	IDH3A	2.56217
Transcription	DGAT2	2.36835
Transcription	AK004929	2.27501
Immunoglobulin	COL1A1	13.6331
Immunoglobulin	COL1A2	11.2554	COL3A1,COL2A1,MFAP2	COL3A1,COL2A1
Immunoglobulin	OLFML3	8.63286
Immunoglobulin	POSTN	6.95488	COL2A1	COL2A1
Immunoglobulin	FN1	6.78176
Immunoglobulin	TIMP1	5.86406
Immunoglobulin	MFAP5	4.73541	FBN1
Immunoglobulin	LOXL2	4.51622	FBN1,COL2A1	COL2A1
Immunoglobulin	COL4A1	3.10027	COL4A2
Immunoglobulin	NID1	2.65424

## Sheet: Liver.full
SUBNETWORK	NODE	P	FDR	N.mod	N.neigh	N.obsrv	N.expct	MEMBER	FILL	FOLD
Lipid metabolism	FASN	1.09121e-49	3.85196e-47	723	59	18	1.56891	TRUE	0.305085	11.473
Lipid metabolism	SQLE	3.88803e-38	6.86237e-36	723	35	19	0.930707	TRUE	0.542857	20.4146
Lipid metabolism	FDFT1	1.57338e-31	1.85135e-29	723	29	16	0.771157	TRUE	0.551724	20.748
Lipid metabolism	DHCR7	1.32195e-27	1.16662e-25	723	39	16	1.03707	TRUE	0.410256	15.428
Lipid metabolism	HSD17B7	1.14902e-24	8.11209e-23	723	50	14	1.32958	TRUE	0.28	10.5296
Transcription	PKLR	2.31238e-24	1.36045e-22	148	35	5	0.190518	FALSE	0.142857	26.2442
Lipid metabolism	MSMO1	7.56709e-24	3.81598e-22	723	29	15	0.771157	TRUE	0.517241	19.4513
Immunoglobulin	COL6A3	4.33461e-22	1.91265e-20	36	61	5	0.080768	FALSE	0.0819672	61.9057
Transcription	PNPLA5	9.57609e-20	3.38036e-18	148	27	6	0.146971	FALSE	0.222222	40.8243
Lipid metabolism	MMT00007490	1.67743e-19	5.38301e-18	723	25	10	0.664791	FALSE	0.4	15.0423
Lipid metabolism	DNTT	2.4379e-19	7.17149e-18	723	39	10	1.03707	FALSE	0.25641	9.64252
Lipid metabolism	INSIG1	4.01018e-19	1.08892e-17	723	39	15	1.03707	TRUE	0.384615	14.4638
Transcription	MMT00060232	5.06497e-19	1.2771e-17	148	37	6	0.201405	FALSE	0.162162	29.7907
Lipid metabolism	MMT00060232	6.62162e-19	1.55829e-17	723	37	12	0.983891	FALSE	0.324324	12.1965
Lipid metabolism	NM_009127	8.00333e-19	1.76574e-17	723	44	12	1.17003	FALSE	0.272727	10.2561
Lipid metabolism	NSDHL	5.97562e-18	1.24082e-16	723	22	12	0.585016	TRUE	0.545455	20.5123
Lipid metabolism	IDI1	6.98137e-18	1.36912e-16	723	21	12	0.558424	TRUE	0.571429	21.489
Lipid metabolism	GPAM	1.11136e-17	2.0648e-16	723	41	12	1.09026	TRUE	0.292683	11.0066
Lipid metabolism	CPS1	1.98033e-17	3.49527e-16	723	47	13	1.24981	TRUE	0.276596	10.4016
Lipid metabolism	LSS	1.98156e-16	3.3309e-15	723	27	13	0.717974	TRUE	0.481481	18.1065
Lipid metabolism	HMGCR	1.51459e-15	2.43023e-14	723	40	14	1.06367	TRUE	0.35	13.162
Lipid metabolism	MUM1	7.10787e-15	1.0909e-13	723	39	9	1.03707	FALSE	0.230769	8.67826
Lipid metabolism	ACLY	1.70104e-14	2.50195e-13	723	39	11	1.03707	TRUE	0.282051	10.6068
Lipid metabolism	MGLL	3.27295e-14	4.62141e-13	723	40	13	1.06367	TRUE	0.325	12.2219
Lipid metabolism	ASL	3.44391e-14	4.67576e-13	723	46	17	1.22322	TRUE	0.369565	13.8978
Transcription	ELOVL6	6.46259e-14	8.44924e-13	148	26	8	0.141528	TRUE	0.307692	56.526
Transcription	ACLY	9.96855e-14	1.25675e-12	148	39	6	0.212292	TRUE	0.153846	28.263
Lipid metabolism	AQP8	1.81679e-13	2.21147e-12	723	63	8	1.67527	FALSE	0.126984	4.77534
Lipid metabolism	TM7SF2	4.57146e-13	5.37908e-12	723	24	10	0.638199	TRUE	0.416667	15.6691
Transcription	PGD	7.03061e-13	8.00583e-12	148	52	4	0.283056	FALSE	0.0769231	14.1315
ABC transport	SPRY4	9.61519e-13	1.06068e-11	42	17	2	0.0262606	FALSE	0.117647	76.1597
Transcription	ACACA	2.614e-12	2.79619e-11	148	47	5	0.255839	TRUE	0.106383	19.5436
Transcription	FASN	2.70308e-12	2.80643e-11	148	59	7	0.321159	TRUE	0.118644	21.796
Lipid metabolism	ELOVL5	3.9977e-12	4.03197e-11	723	35	12	0.930707	TRUE	0.342857	12.8934
Retinoid metabolism	GC	6.73251e-12	6.6016e-11	73	22	3	0.059068	FALSE	0.136364	50.7889
Lipid metabolism	ACACA	8.84252e-12	8.43624e-11	723	47	8	1.24981	TRUE	0.170213	6.40099
Immunoglobulin	VIM	9.17799e-12	8.52587e-11	36	54	3	0.0714995	FALSE	0.0555556	41.9583
Transcription	INSIG1	2.13467e-11	1.93215e-10	148	39	6	0.212292	FALSE	0.153846	28.263
Lipid metabolism	PGD	2.22114e-11	1.96015e-10	723	52	8	1.38277	TRUE	0.153846	5.78551
Lipid metabolism	ACSS2	2.31572e-11	1.99378e-10	723	45	14	1.19662	TRUE	0.311111	11.6996
Lipid metabolism	PNPLA5	2.69254e-11	2.26302e-10	723	27	8	0.717974	FALSE	0.296296	11.1425
Immunoglobulin	CCDC3	3.90201e-11	3.20328e-10	36	37	3	0.0489904	FALSE	0.0810811	61.2365
Lipid metabolism	HMGCS1	4.52412e-11	3.62958e-10	723	29	10	0.771157	TRUE	0.344828	12.9675
Lipid metabolism	PMVK	5.64117e-11	4.42519e-10	723	41	10	1.09026	TRUE	0.243902	9.17215
Lipid metabolism	MVD	1.32177e-10	9.96925e-10	723	22	9	0.585016	TRUE	0.409091	15.3842
Immunoglobulin	CXCR7	1.32735e-10	9.96925e-10	36	23	2	0.0304535	FALSE	0.0869565	65.6739
Lipid metabolism	RDH11	1.78385e-10	1.31187e-09	723	28	10	0.744566	FALSE	0.357143	13.4306
Lipid metabolism	SREBF2	2.71211e-10	1.95383e-09	723	16	7	0.425466	TRUE	0.4375	16.4525
Lipoprotein	SPRY4	3.48225e-10	2.45847e-09	40	17	2	0.0250101	FALSE	0.117647	79.9676
Immunoglobulin	FBLN2	9.19516e-10	6.3645e-09	36	29	3	0.0383979	FALSE	0.103448	78.1293
Lipid metabolism	PSTPIP2	1.4342e-09	9.73603e-09	723	28	9	0.744566	FALSE	0.321429	12.0876
Lipid metabolism	WDR67	1.57379e-09	1.0482e-08	723	53	8	1.40936	FALSE	0.150943	5.67635
Lipid metabolism	NFE2	1.78754e-09	1.16626e-08	723	18	7	0.478649	FALSE	0.388889	14.6245
Lipid metabolism	XM_356328	1.81712e-09	1.16626e-08	723	18	8	0.478649	FALSE	0.444444	16.7137
Lipid metabolism	CENPM	3.38961e-09	2.13666e-08	723	30	8	0.797749	FALSE	0.266667	10.0282
Lipid metabolism	FDPS	4.35953e-09	2.65335e-08	723	26	11	0.691383	TRUE	0.423077	15.9102
Lipid metabolism	DUSP9	4.35961e-09	2.65335e-08	723	18	7	0.478649	FALSE	0.388889	14.6245
Lipid metabolism	ECHDC1	4.67374e-09	2.79632e-08	723	34	6	0.904116	FALSE	0.176471	6.63632
Lipid metabolism	FADS2	9.26271e-09	5.36023e-08	723	31	9	0.824341	TRUE	0.290323	10.9178
Immunoglobulin	LOXL2	1.50835e-08	8.58788e-08	36	18	4	0.0238332	FALSE	0.222222	167.833
Immunoglobulin	XM_204772	1.92335e-08	1.07769e-07	36	37	3	0.0489904	FALSE	0.0810811	61.2365
Lipid metabolism	CTH	1.98644e-08	1.09565e-07	723	24	9	0.638199	TRUE	0.375	14.1022
Lipid metabolism	PAOX	2.62262e-08	1.4027e-07	723	52	11	1.38277	FALSE	0.211538	7.95508
Lipid metabolism	CYB5R3	2.99451e-08	1.5777e-07	723	29	9	0.771157	TRUE	0.310345	11.6708
Lipid metabolism	AK009811	3.50476e-08	1.81938e-07	723	28	10	0.744566	FALSE	0.357143	13.4306
Immunoglobulin	PCOLCE	5.08831e-08	2.60315e-07	36	44	4	0.0582589	FALSE	0.0909091	68.6591
Lipid metabolism	PDZK1IP1	6.96602e-08	3.51287e-07	723	37	7	0.983891	FALSE	0.189189	7.11461
Transcription	FRMD4B	7.08635e-08	3.52321e-07	148	29	5	0.157858	FALSE	0.172414	31.674
Transcription	GPAM	9.54723e-08	4.6808e-07	148	41	5	0.223178	TRUE	0.121951	22.4036
Lipid metabolism	MMT00062095	1.01128e-07	4.80158e-07	723	50	10	1.32958	FALSE	0.2	7.52116
Lipid metabolism	PKLR	1.0197e-07	4.80158e-07	723	35	10	0.930707	FALSE	0.285714	10.7445
Transcription	ELOVL5	1.02017e-07	4.80158e-07	148	35	7	0.190518	TRUE	0.2	36.7419
Lipid metabolism	AASS	1.45065e-07	6.73789e-07	723	23	7	0.611608	TRUE	0.304348	11.4452
Immunoglobulin	TNIP1	1.6669e-07	7.64175e-07	36	23	3	0.0304535	FALSE	0.130435	98.5109
Transcription	FADS2	2.44592e-07	1.10693e-06	148	31	6	0.168745	FALSE	0.193548	35.5567
Lipid metabolism	DHCR24	2.75494e-07	1.23101e-06	723	24	10	0.638199	TRUE	0.416667	15.6691
Lipid metabolism	MID1IP1	3.518e-07	1.55232e-06	723	33	7	0.877524	FALSE	0.212121	7.97699
Immunoglobulin	CACYBP	4.77122e-07	2.05395e-06	36	15	2	0.019861	FALSE	0.133333	100.7
Transcription	THRSP	5.83082e-07	2.47985e-06	148	53	6	0.288499	FALSE	0.113208	20.7973
Transcription	MGLL	6.67087e-07	2.80335e-06	148	40	6	0.217735	FALSE	0.15	27.5564
Lipid metabolism	TKT	8.38116e-07	3.48065e-06	723	35	12	0.930707	FALSE	0.342857	12.8934
Lipid metabolism	EAF2	1.08716e-06	4.46242e-06	723	30	7	0.797749	FALSE	0.233333	8.77469
Lipoprotein	ABCG8	1.38119e-06	5.60412e-06	40	22	2	0.032366	TRUE	0.0909091	61.7932
Lipid metabolism	GAS6	2.02237e-06	8.11246e-06	723	54	8	1.43595	FALSE	0.148148	5.57123
Lipid metabolism	ELOVL6	2.27728e-06	9.03236e-06	723	26	8	0.691383	TRUE	0.307692	11.571
Lipid metabolism	THRSP	2.48122e-06	9.7319e-06	723	53	10	1.40936	FALSE	0.188679	7.09544
Immunoglobulin	CD63	3.7012e-06	1.43574e-05	36	84	2	0.111221	FALSE	0.0238095	17.9821
Immunoglobulin	COL1A1	4.09472e-06	1.57112e-05	36	66	6	0.0873883	TRUE	0.0909091	68.6591
Lipid metabolism	ALDOC	4.36088e-06	1.65526e-05	723	18	7	0.478649	TRUE	0.388889	14.6245
Lipid metabolism	AK007376	4.66122e-06	1.75044e-05	723	45	10	1.19662	FALSE	0.222222	8.35685
Lipid metabolism	CHRNA2	5.84352e-06	2.17133e-05	723	20	6	0.531833	FALSE	0.3	11.2817
Lipid metabolism	VNN1	6.06159e-06	2.2289e-05	723	51	12	1.35617	FALSE	0.235294	8.84843
Lipid metabolism	CRAT	8.29933e-06	3.02027e-05	723	30	9	0.797749	TRUE	0.3	11.2817
Lipid metabolism	TFPI2	8.56696e-06	3.08585e-05	723	45	8	1.19662	FALSE	0.177778	6.68548
Lipid metabolism	PGRMC2	9.28206e-06	3.30966e-05	723	28	6	0.744566	FALSE	0.214286	8.05839
Lipid metabolism	GNGT1	1.00586e-05	3.5507e-05	723	39	7	1.03707	TRUE	0.179487	6.74976
Lipid metabolism	CHRNA4	1.02592e-05	3.58566e-05	723	26	8	0.691383	FALSE	0.307692	11.571
Lipid metabolism	FRMD4B	1.15201e-05	3.98685e-05	723	29	8	0.771157	FALSE	0.275862	10.374
Immunoglobulin	HSPB1	1.24565e-05	4.26908e-05	36	36	3	0.0476663	FALSE	0.0833333	62.9375
Lipid metabolism	TTR	1.26292e-05	4.28664e-05	723	22	8	0.585016	FALSE	0.363636	13.6748
Lipid metabolism	RBP4	1.351e-05	4.54192e-05	723	20	7	0.531833	FALSE	0.35	13.162
Immunoglobulin	PRSS23	1.59682e-05	5.26801e-05	36	44	2	0.0582589	FALSE	0.0454545	34.3295
Lipid metabolism	SLC44A1	1.9116e-05	6.24809e-05	723	47	6	1.24981	TRUE	0.12766	4.80074
Immunoglobulin	TMSB10	2.02961e-05	6.57295e-05	36	68	2	0.0900364	FALSE	0.0294118	22.2132
ABC transport	ABCG8	2.40654e-05	7.72281e-05	42	22	2	0.0339843	TRUE	0.0909091	58.8506
Lipid metabolism	STARD4	2.43345e-05	7.73881e-05	723	17	8	0.452058	TRUE	0.470588	17.6969
Lipid metabolism	MGST3	2.57202e-05	8.10645e-05	723	66	13	1.75505	TRUE	0.19697	7.4072
Lipoprotein	S100A10	3.18117e-05	9.93765e-05	40	64	2	0.0941557	FALSE	0.03125	21.2414
Transcription	EAF2	4.30362e-05	0.000133261	148	30	4	0.163301	FALSE	0.133333	24.4946
Lipid metabolism	ACACB	4.50724e-05	0.000138353	723	29	9	0.771157	TRUE	0.310345	11.6708
Lipid metabolism	ABCD3	4.60173e-05	0.000139433	723	29	8	0.771157	FALSE	0.275862	10.374
ABC transport	MMT00062095	4.62143e-05	0.000139433	42	50	2	0.0772371	FALSE	0.04	25.8943
Immunoglobulin	CIRBP	6.41079e-05	0.00019178	36	30	2	0.0397219	FALSE	0.0666667	50.35
Lipid metabolism	XM_142057	9.56711e-05	0.000283798	723	30	8	0.797749	FALSE	0.266667	10.0282
Immunoglobulin	TMEM119	0.000103795	0.000305331	36	16	3	0.021185	FALSE	0.1875	141.609
Lipid metabolism	ROPN1L	0.000120069	0.000350285	723	25	6	0.664791	FALSE	0.24	9.02539
Lipid metabolism	SDS	0.00012727	0.000368249	723	29	7	0.771157	FALSE	0.241379	9.07726
Lipoprotein	MMT00062095	0.000141254	0.000402117	40	50	2	0.0735592	FALSE	0.04	27.189
Transcription	MPZL1	0.000153718	0.000434098	148	43	1	0.234065	FALSE	0.0232558	4.27231
Transcription	NM_009127	0.000169508	0.000474891	148	44	4	0.239509	FALSE	0.0909091	16.7009
Transcription	MMT00074126	0.000204846	0.000564927	148	20	2	0.108868	FALSE	0.1	18.3709
Lipid metabolism	ACOT2	0.000215124	0.000588674	723	43	11	1.14344	FALSE	0.255814	9.62009
Lipid metabolism	NM_008181	0.000252915	0.000686761	723	40	9	1.06367	FALSE	0.225	8.46131
Immunoglobulin	IL6	0.000259821	0.00070013	36	30	2	0.0397219	FALSE	0.0666667	50.35
Transcription	GNGT1	0.000276935	0.000740592	148	39	3	0.212292	FALSE	0.0769231	14.1315
Lipid metabolism	GNMT	0.000291616	0.000773988	723	34	9	0.904116	FALSE	0.264706	9.95448
Transcription	PNPLA3	0.000303612	0.000799815	148	17	3	0.0925374	FALSE	0.176471	32.4193
Transcription	MID1IP1	0.000325571	0.000851308	148	33	4	0.179631	FALSE	0.121212	22.2678
Transcription	TENC1	0.000332778	0.000854861	148	30	3	0.163301	FALSE	0.1	18.3709
Lipid metabolism	NM_011921	0.000334656	0.000854861	723	44	9	1.17003	FALSE	0.204545	7.6921
Immunoglobulin	CD93	0.000335586	0.000854861	36	33	2	0.0436941	FALSE	0.0606061	45.7727
Lipid metabolism	LRFN3	0.000336617	0.000854861	723	50	7	1.32958	FALSE	0.14	5.26481
Immunoglobulin	COL4A2	0.000354079	0.000892785	36	23	3	0.0304535	TRUE	0.130435	98.5109
Transcription	VNN1	0.00035806	0.00089642	148	51	7	0.277612	FALSE	0.137255	25.215
Lipid metabolism	AK012639	0.00051018	0.00126826	723	21	6	0.558424	FALSE	0.285714	10.7445
Lipid metabolism	FADS1	0.000548613	0.00134486	723	19	7	0.505241	TRUE	0.368421	13.8548
Retinoid metabolism	TFPI2	0.000572235	0.0013931	73	45	2	0.120821	FALSE	0.0444444	16.5534
Transcription	ALDH3A2	0.000581177	0.00140518	148	53	6	0.288499	FALSE	0.113208	20.7973
Immunoglobulin	MMT00018537	0.000641753	0.00154108	36	77	2	0.101953	FALSE	0.025974	19.6169
ABC transport	S100A10	0.000678978	0.00161945	42	64	2	0.0988635	FALSE	0.03125	20.2299
Transcription	SLC2A4	0.000750124	0.00177714	148	22	4	0.119754	FALSE	0.181818	33.4017
Lipid metabolism	GOT1	0.00088722	0.00208792	723	39	7	1.03707	TRUE	0.179487	6.74976
Lipid metabolism	SGSM1	0.000897545	0.00209823	723	22	5	0.585016	FALSE	0.227273	8.54677
Transcription	ACSS2	0.000957378	0.00220885	148	45	5	0.244952	FALSE	0.111111	20.4122
Transcription	LRFN3	0.0010008	0.00229403	148	50	2	0.272169	FALSE	0.04	7.34838
Transcription	USP2	0.00104364	0.0023768	148	86	4	0.46813	FALSE	0.0465116	8.54463
Retinoid metabolism	AQP8	0.00120613	0.00272926	73	63	2	0.169149	FALSE	0.031746	11.8239
Transcription	CHRNA4	0.00132805	0.00298599	148	26	5	0.141528	FALSE	0.192308	35.3287
Lipid metabolism	CYP51A1	0.00150772	0.00336851	723	16	8	0.425466	TRUE	0.5	18.8029
Lipid metabolism	TJP3	0.00158787	0.00352528	723	63	5	1.67527	FALSE	0.0793651	2.98459
Lipid metabolism	ALDH3A2	0.00160921	0.00354315	723	53	11	1.40936	FALSE	0.207547	7.80498
Lipid metabolism	DAK	0.001616	0.00354315	723	22	6	0.585016	FALSE	0.272727	10.2561
Transcription	AK009071	0.00167734	0.00365494	148	20	3	0.108868	FALSE	0.15	27.5564
Lipid metabolism	PLTP	0.00240575	0.00519599	723	53	11	1.40936	TRUE	0.207547	7.80498
Transcription	DNTT	0.0024438	0.00522826	148	39	3	0.212292	FALSE	0.0769231	14.1315
Immunoglobulin	S100A6	0.00259892	0.00548253	36	24	2	0.0317776	FALSE	0.0833333	62.9375
Immunoglobulin	COL3A1	0.00260345	0.00548253	36	37	2	0.0489904	TRUE	0.0540541	40.8243
Transcription	CHKA	0.00266097	0.00552542	148	57	1	0.310273	FALSE	0.0175439	3.22297
Transcription	ACOT2	0.00312307	0.00644704	148	43	5	0.234065	FALSE	0.116279	21.3616
Lipid metabolism	RGN	0.00317299	0.006512	723	26	6	0.691383	FALSE	0.230769	8.67826
Transcription	AACS	0.00334014	0.00681544	148	36	4	0.195962	FALSE	0.111111	20.4122
Transcription	MMT00001061	0.00415175	0.00839565	148	41	4	0.223178	FALSE	0.097561	17.9229
Transcription	GCK	0.00466497	0.00935644	148	17	2	0.0925374	FALSE	0.117647	21.6129
Transcription	CCBL1	0.00478672	0.00954639	148	40	3	0.217735	FALSE	0.075	13.7782
Lipid metabolism	ME1	0.00516352	0.01024	723	26	7	0.691383	TRUE	0.269231	10.1246
Lipid metabolism	CA3	0.00528555	0.0104235	723	59	13	1.56891	TRUE	0.220339	8.28603
Transcription	PGRMC2	0.00589742	0.0115655	148	28	3	0.152415	FALSE	0.107143	19.6832
Transcription	DEFB1	0.00616696	0.0120273	148	25	1	0.136084	FALSE	0.04	7.34838
Immunoglobulin	HECTD1	0.00629734	0.0122141	36	28	2	0.0370738	FALSE	0.0714286	53.9464
Lipid metabolism	ABCG5	0.00662939	0.0127878	723	26	8	0.691383	TRUE	0.307692	11.571
Immunoglobulin	ADAMTS2	0.00774604	0.0147803	36	41	2	0.0542867	FALSE	0.0487805	36.8415
Lipid metabolism	MAT1A	0.00822715	0.0155468	723	20	6	0.531833	TRUE	0.3	11.2817
Lipid metabolism	PRODH	0.00823586	0.0155468	723	36	7	0.957299	FALSE	0.194444	7.31224
Lipid metabolism	AK002410	0.00830041	0.015566	723	39	7	1.03707	FALSE	0.179487	6.74976
Immunoglobulin	CPB2	0.0083342	0.015566	36	26	3	0.0344257	FALSE	0.115385	87.1442
Lipid metabolism	IRF5	0.00942012	0.0175016	723	32	10	0.850932	FALSE	0.3125	11.7518
Lipid metabolism	ARG1	0.00951231	0.0175803	723	34	8	0.904116	TRUE	0.235294	8.84843
Immunoglobulin	MMT00077178	0.0111083	0.0203172	36	16	2	0.021185	FALSE	0.125	94.4062
Transcription	ELOVL2	0.0112074	0.0203928	148	26	4	0.141528	TRUE	0.153846	28.263
Lipoprotein	CEP170	0.0115158	0.0208466	40	30	1	0.0441355	FALSE	0.0333333	22.6575
Lipid metabolism	HTRA4	0.0119205	0.0214106	723	30	7	0.797749	FALSE	0.233333	8.77469
Lipid metabolism	NM_025968	0.0119487	0.0214106	723	26	4	0.691383	FALSE	0.153846	5.78551
Lipid metabolism	ELOVL2	0.0132327	0.023473	723	26	6	0.691383	TRUE	0.230769	8.67826
Lipid metabolism	ALDH1A1	0.0142978	0.0252356	723	36	8	0.957299	TRUE	0.222222	8.35685
Lipid metabolism	MMT00070057	0.0164106	0.0286779	723	20	6	0.531833	FALSE	0.3	11.2817
Lipid metabolism	CCBL1	0.0201259	0.0349972	723	40	5	1.06367	TRUE	0.125	4.70073
Lipid metabolism	NOL3	0.0204458	0.0352066	723	27	7	0.717974	FALSE	0.259259	9.74965
Transcription	NDRG1	0.0212875	0.0364781	148	35	2	0.190518	FALSE	0.0571429	10.4977
Immunoglobulin	ENSMUST00000054395	0.0219597	0.0374483	36	27	2	0.0357498	FALSE	0.0740741	55.9444
Lipid metabolism	TMEM64	0.0237976	0.0403872	723	37	8	0.983891	FALSE	0.216216	8.13099
Transcription	ME1	0.0241501	0.0407895	148	26	5	0.141528	TRUE	0.192308	35.3287
Lipid metabolism	CGREF1	0.0247059	0.0414728	723	62	12	1.64868	FALSE	0.193548	7.27854
Lipid metabolism	MESP1	0.0247954	0.0414728	723	22	5	0.585016	FALSE	0.227273	8.54677
Lipid metabolism	MMT00001061	0.0249072	0.0414728	723	41	7	1.09026	FALSE	0.170732	6.4205
Lipid metabolism	MPZL1	0.0254676	0.0422069	723	43	4	1.14344	FALSE	0.0930233	3.49821
Transcription	CRAT	0.0259145	0.0427469	148	30	3	0.163301	FALSE	0.1	18.3709
Lipid metabolism	SLC43A1	0.0265408	0.0435762	723	44	5	1.17003	FALSE	0.113636	4.27339
Transcription	PSTPIP2	0.0280145	0.0455811	148	28	4	0.152415	FALSE	0.142857	26.2442
Transcription	PAOX	0.0280201	0.0455811	148	52	4	0.283056	FALSE	0.0769231	14.1315
Lipid metabolism	SAR1B	0.0288676	0.0467443	723	31	10	0.824341	TRUE	0.322581	12.1309
Lipid metabolism	NM_010007	0.029936	0.048253	723	18	7	0.478649	FALSE	0.388889	14.6245
Lipid metabolism	TLR4	0.0307858	0.0493972	723	39	5	1.03707	FALSE	0.128205	4.82126
Lipid metabolism	MMT00014375	0.0332488	0.0531077	723	27	6	0.717974	FALSE	0.222222	8.35685
Lipid metabolism	MMT00063359	0.0336632	0.0535275	723	69	9	1.83482	FALSE	0.130435	4.90511
Immunoglobulin	ORM2	0.0347115	0.0549469	36	44	1	0.0582589	FALSE	0.0227273	17.1648
Lipid metabolism	GC	0.0352623	0.0555697	723	22	8	0.585016	TRUE	0.363636	13.6748
Lipid metabolism	SLC2A4	0.0359008	0.0563244	723	22	5	0.585016	FALSE	0.227273	8.54677
ABC transport	DYNC2LI1	0.0398112	0.0616376	42	14	2	0.0216264	FALSE	0.142857	92.4796
Lipoprotein	MMT00012844	0.0406195	0.0626144	40	22	2	0.032366	FALSE	0.0909091	61.7932
Retinoid metabolism	APOH	0.0436754	0.0670322	73	18	3	0.0483284	FALSE	0.166667	62.0753
Retinoid metabolism	CEP170	0.0452867	0.0692044	73	30	1	0.0805473	FALSE	0.0333333	12.4151
Lipid metabolism	CPT1A	0.0465521	0.0708314	723	23	8	0.611608	TRUE	0.347826	13.0803
Lipoprotein	DYNC2LI1	0.0469152	0.0710775	40	14	2	0.0205966	FALSE	0.142857	97.1036
Transcription	XM_135450	0.047783	0.0720829	148	35	2	0.190518	FALSE	0.0571429	10.4977
Lipid metabolism	SLC44A3	0.0499192	0.074985	723	33	6	0.877524	TRUE	0.181818	6.83742
Lipid metabolism	DBT	0.0524612	0.0784695	723	22	5	0.585016	TRUE	0.227273	8.54677
Lipid metabolism	SLC25A15	0.0534402	0.0795965	723	34	5	0.904116	FALSE	0.147059	5.53027
Lipid metabolism	ANKHD1	0.0590691	0.0876109	723	73	10	1.94119	FALSE	0.136986	5.15148
Transcription	SLC22A5	0.0602364	0.0889684	148	39	5	0.212292	FALSE	0.128205	23.5525
Transcription	TKT	0.0655465	0.096408	148	35	5	0.190518	FALSE	0.142857	26.2442
Transcription	FADS1	0.0661544	0.0968983	148	19	4	0.103424	TRUE	0.210526	38.6757
Immunoglobulin	MMT00079923	0.0669476	0.097655	36	46	1	0.060907	FALSE	0.0217391	16.4185
Immunoglobulin	ITGBL1	0.0680388	0.0988383	36	24	2	0.0317776	FALSE	0.0833333	62.9375
Lipid metabolism	APOH	0.0683633	0.0989026	723	18	5	0.478649	FALSE	0.277778	10.4461
Transcription	DBP	0.0693234	0.0997922	148	43	3	0.234065	FALSE	0.0697674	12.8169
Transcription	AQP8	0.0737502	0.1054	148	63	3	0.342933	FALSE	0.047619	8.74807
Lipid metabolism	PEX11A	0.0755944	0.1076	723	48	14	1.2764	TRUE	0.291667	10.9684
Lipid metabolism	NDRG1	0.0780833	0.110696	723	35	4	0.930707	FALSE	0.114286	4.29781
Lipid metabolism	PANK3	0.0931938	0.130545	723	31	8	0.824341	TRUE	0.258065	9.70472
Transcription	AK008072	0.0947066	0.13214	148	16	3	0.087094	FALSE	0.1875	34.4455
Lipid metabolism	SLC13A3	0.0969278	0.134707	723	35	7	0.930707	FALSE	0.2	7.52116
Lipid metabolism	TMEM135	0.099936	0.138343	723	22	6	0.585016	FALSE	0.272727	10.2561
Lipid metabolism	ASS1	0.100458	0.138522	723	24	10	0.638199	TRUE	0.416667	15.6691
Immunoglobulin	HPX	0.108397	0.148887	36	28	3	0.0370738	TRUE	0.107143	80.9196
Transcription	TMC7	0.109776	0.150198	148	27	2	0.146971	FALSE	0.0740741	13.6081
Immunoglobulin	COL1A2	0.110397	0.150464	36	28	2	0.0370738	TRUE	0.0714286	53.9464
Transcription	COX6A1	0.112756	0.152501	148	71	1	0.38648	FALSE	0.0140845	2.58746
Lipid metabolism	DYNC2LI1	0.115633	0.155232	723	14	4	0.372283	FALSE	0.285714	10.7445
Immunoglobulin	PPIC	0.115655	0.155232	36	44	2	0.0582589	FALSE	0.0454545	34.3295
Transcription	CHRNA2	0.11836	0.15804	148	20	3	0.108868	FALSE	0.15	27.5564
Transcription	DDC	0.118775	0.15804	148	31	2	0.168745	FALSE	0.0645161	11.8522
Lipid metabolism	MMT00013388	0.11909	0.15804	723	31	5	0.824341	FALSE	0.16129	6.06545
Lipid metabolism	TENC1	0.124769	0.164605	723	30	5	0.797749	FALSE	0.166667	6.26763
Lipid metabolism	MMT00079137	0.125314	0.164605	723	23	6	0.611608	FALSE	0.26087	9.81021
Immunoglobulin	COL4A1	0.125436	0.164605	36	42	3	0.0556107	TRUE	0.0714286	53.9464
Transcription	SLC10A6	0.1317	0.172185	148	34	2	0.185075	FALSE	0.0588235	10.8064
Lipid metabolism	ODZ3	0.133871	0.174378	723	34	5	0.904116	FALSE	0.147059	5.53027
Lipid metabolism	PNPLA3	0.139568	0.18113	723	17	5	0.452058	TRUE	0.294118	11.0605
Immunoglobulin	CCDC80	0.144731	0.187143	36	47	3	0.062231	FALSE	0.0638298	48.2074
Lipid metabolism	MMT00063814	0.148652	0.191511	723	33	5	0.877524	FALSE	0.151515	5.69785
Lipid metabolism	NM_019551	0.158088	0.20272	723	17	4	0.452058	FALSE	0.235294	8.84843
Transcription	C11orf24	0.158501	0.20272	148	33	6	0.179631	FALSE	0.181818	33.4017
Lipid metabolism	XM_135450	0.161396	0.204938	723	35	4	0.930707	FALSE	0.114286	4.29781
Transcription	SLC5A6	0.166144	0.210211	148	53	3	0.288499	FALSE	0.0566038	10.3986
Lipid metabolism	MMT00033310	0.169594	0.213809	723	35	7	0.930707	FALSE	0.2	7.52116
Retinoid metabolism	MMT00012844	0.17175	0.215758	73	22	2	0.059068	FALSE	0.0909091	33.8593
Lipid metabolism	MMT00045090	0.172399	0.215805	723	24	5	0.638199	FALSE	0.208333	7.83454
Lipid metabolism	SLC5A6	0.175379	0.218759	723	53	8	1.40936	FALSE	0.150943	5.67635
Lipid metabolism	TMEM98	0.181517	0.225618	723	28	6	0.744566	FALSE	0.214286	8.05839
Lipid metabolism	IMPA2	0.183625	0.227437	723	27	7	0.717974	TRUE	0.259259	9.74965
Lipid metabolism	ERMP1	0.191137	0.235914	723	103	16	2.73894	FALSE	0.15534	5.84168
Transcription	MMT00007490	0.198592	0.244262	148	25	3	0.136084	FALSE	0.12	22.0451
Lipid metabolism	STEAP2	0.20315	0.249	723	31	6	0.824341	FALSE	0.193548	7.27854
Transcription	STBD1	0.205624	0.250561	148	27	1	0.146971	FALSE	0.037037	6.80405
Lipid metabolism	MMT00070637	0.205843	0.250561	723	16	3	0.425466	FALSE	0.1875	7.05109
Transcription	WEE1	0.216163	0.26071	148	49	1	0.266726	FALSE	0.0204082	3.74917
Lipid metabolism	POR	0.216397	0.26071	723	56	7	1.48913	FALSE	0.125	4.70073
Lipid metabolism	SERPINE2	0.217928	0.261661	723	27	5	0.717974	FALSE	0.185185	6.96404
Retinoid metabolism	TSC22D4	0.219476	0.262628	73	40	1	0.107396	FALSE	0.025	9.3113
Transcription	HOPX	0.231951	0.275686	148	35	3	0.190518	FALSE	0.0857143	15.7465
Immunoglobulin	GPNMB	0.239205	0.283353	36	27	2	0.0357498	FALSE	0.0740741	55.9444
Lipid metabolism	MMT00064513	0.252119	0.2956	723	25	6	0.664791	FALSE	0.24	9.02539
Lipid metabolism	MMT00074126	0.252515	0.2956	723	20	3	0.531833	FALSE	0.15	5.64087
Lipid metabolism	BSPRY	0.252893	0.2956	723	15	3	0.398875	FALSE	0.2	7.52116
Immunoglobulin	NID1	0.284585	0.331546	36	73	2	0.0966567	FALSE	0.0273973	20.6918
Lipid metabolism	GBE1	0.285527	0.33155	723	26	5	0.691383	TRUE	0.192308	7.23189
Lipid metabolism	PCBD1	0.287565	0.332822	723	13	5	0.345691	TRUE	0.384615	14.4638
Lipid metabolism	NAV2	0.300051	0.34501	723	25	7	0.664791	FALSE	0.28	10.5296
Lipid metabolism	FMN1	0.316656	0.361746	723	21	4	0.558424	FALSE	0.190476	7.16301
Lipid metabolism	HGD	0.32641	0.371686	723	19	6	0.505241	TRUE	0.315789	11.8755
Lipid metabolism	SORD	0.344191	0.390674	723	41	9	1.09026	FALSE	0.219512	8.25493
Lipid metabolism	AK009071	0.354897	0.39771	723	20	4	0.531833	FALSE	0.2	7.52116
Transcription	MMT00058443	0.366173	0.409047	148	19	2	0.103424	FALSE	0.105263	19.3378
Lipid metabolism	SORBS1	0.373853	0.415001	723	40	7	1.06367	FALSE	0.175	6.58102
Immunoglobulin	MAPK7	0.378914	0.4193	36	45	2	0.0595829	FALSE	0.0444444	33.5667
Immunoglobulin	mCT144025	0.400295	0.441576	36	16	1	0.021185	FALSE	0.0625	47.2031
ABC transport	CPSF4L	0.434614	0.47794	42	22	2	0.0339843	FALSE	0.0909091	58.8506
Lipid metabolism	GPR98	0.44722	0.490276	723	27	7	0.717974	FALSE	0.259259	9.74965
Lipid metabolism	MX2	0.473477	0.517454	723	19	5	0.505241	FALSE	0.263158	9.89627
Lipid metabolism	CYB5B	0.480897	0.52394	723	20	4	0.531833	FALSE	0.2	7.52116
Lipid metabolism	MMT00022878	0.488574	0.530667	723	13	6	0.345691	FALSE	0.461538	17.3565
Transcription	PLTP	0.493692	0.534581	148	53	3	0.288499	FALSE	0.0566038	10.3986
Lipid metabolism	PNLDC1	0.495727	0.535143	723	65	9	1.72846	FALSE	0.138462	5.20696
Lipid metabolism	UCK2	0.517223	0.556645	723	24	4	0.638199	FALSE	0.166667	6.26763
Lipid metabolism	GYS2	0.52647	0.564875	723	32	8	0.850932	TRUE	0.25	9.40145
Transcription	STEAP2	0.531843	0.56891	148	31	3	0.168745	FALSE	0.0967742	17.7783
Lipid metabolism	MMT00060167	0.583863	0.621167	723	18	4	0.478649	FALSE	0.222222	8.35685
Lipid metabolism	UNC119	0.584214	0.621167	723	39	7	1.03707	FALSE	0.179487	6.74976
Lipoprotein	ADSSL1	0.590749	0.626229	40	32	1	0.0470779	FALSE	0.03125	21.2414
Transcription	MMT00046397	0.609436	0.644105	148	29	1	0.157858	FALSE	0.0344828	6.33481
Lipid metabolism	ACSL3	0.61305	0.64599	723	19	4	0.505241	TRUE	0.210526	7.91701
Transcription	NM_010023	0.626605	0.656395	148	30	7	0.163301	FALSE	0.233333	42.8655
Transcription	PDE4B	0.628503	0.656395	148	18	2	0.0979808	FALSE	0.111111	20.4122
Lipid metabolism	RAB27A	0.652448	0.679393	723	15	3	0.398875	FALSE	0.2	7.52116
Lipid metabolism	TMC7	0.658178	0.683344	723	27	3	0.717974	FALSE	0.111111	4.17842
Lipid metabolism	AGXT2L1	0.66158	0.684862	723	31	7	0.824341	FALSE	0.225806	8.49163
Lipid metabolism	LGALSL	0.664888	0.686273	723	23	4	0.611608	FALSE	0.173913	6.54014
Transcription	EEPD1	0.668069	0.687546	148	31	2	0.168745	FALSE	0.0645161	11.8522
Lipid metabolism	SMARCD1	0.681343	0.699169	723	33	2	0.877524	FALSE	0.0606061	2.27914
Lipid metabolism	AK011889	0.716863	0.733486	723	18	6	0.478649	FALSE	0.333333	12.5353
Transcription	SMARCD1	0.72536	0.740035	148	33	1	0.179631	FALSE	0.030303	5.56695
Lipid metabolism	MICAL2	0.736685	0.749423	723	24	3	0.638199	FALSE	0.125	4.70073
Lipid metabolism	MREG	0.769308	0.780361	723	36	7	0.957299	FALSE	0.194444	7.31224
Immunoglobulin	PHLDB1	0.781098	0.79005	36	53	2	0.0701754	FALSE	0.0377358	28.5
Transcription	TJP3	0.785229	0.791959	148	63	2	0.342933	FALSE	0.031746	5.83205
Lipid metabolism	ST3GAL1	0.915099	0.920314	723	21	3	0.558424	FALSE	0.142857	5.37226
Lipid metabolism	MMT00030928	0.943552	0.946232	723	71	6	1.88801	FALSE	0.084507	3.17796
Lipid metabolism	MOGAT1	0.968728	0.968728	723	98	12	2.60598	FALSE	0.122449	4.60479

## Sheet: Liver.ind
SUBNETWORK	INDEPENDENT.KD	VALUE	COHUB	COHUB.TOP
Lipid metabolism	FASN	48.9621	GPAM,ACLY	GPAM,ACLY
Lipid metabolism	SQLE	37.4103	FDFT1,IDI1,MSMO1,NSDHL,HMGCS1,ALDOC	FDFT1,IDI1,MSMO1,NSDHL
Lipid metabolism	DHCR7	26.8788	PMVK,MUM1,FDPS,LSS,RDH11,MVD	MUM1,LSS
Lipid metabolism	HSD17B7	23.9397
Lipid metabolism	MMT00007490	18.7754	LSS,FDFT1,HMGCR,MVD,ACSL3	LSS,FDFT1,HMGCR
Lipid metabolism	DNTT	18.613	ACACB
Lipid metabolism	INSIG1	18.3968
Lipid metabolism	MMT00060232	18.179	TKT,PKLR,ME1
Lipid metabolism	NM_009127	18.0967	ACACB
Lipid metabolism	CPS1	16.7033
Lipid metabolism	MGLL	13.4851
Lipid metabolism	ASL	13.4629
Lipid metabolism	AQP8	12.7407
Lipid metabolism	TM7SF2	12.3399	NSDHL,XM_356328	NSDHL
Lipid metabolism	ELOVL5	11.3982
Lipid metabolism	ACACA	11.0534	PNPLA5,PNPLA3
Lipid metabolism	PGD	10.6534
Lipid metabolism	ACSS2	10.6353	PMVK,RDH11,PDZK1IP1,PSTPIP2
Lipid metabolism	SREBF2	9.56669
Lipid metabolism	WDR67	8.80305
Lipid metabolism	NFE2	8.74774	HMGCS1,MVD
Lipid metabolism	CENPM	8.46985
Lipid metabolism	DUSP9	8.36055
Lipid metabolism	ECHDC1	8.33034
Lipid metabolism	FADS2	8.03326	FADS1
Lipid metabolism	CTH	7.70192
Lipid metabolism	PAOX	7.58127
Lipid metabolism	CYB5R3	7.52367
Lipid metabolism	AK009811	7.45534
Lipid metabolism	MMT00062095	6.99513
Lipid metabolism	AASS	6.83844
Lipid metabolism	DHCR24	6.55989
Lipid metabolism	MID1IP1	6.4537	SREBF1,CHCHD2
Lipid metabolism	EAF2	5.96371
Lipid metabolism	GAS6	5.69414
Lipid metabolism	ELOVL6	5.64258	PKLR
Lipid metabolism	THRSP	5.60533
Lipid metabolism	AK007376	5.3315
Lipid metabolism	CHRNA2	5.23333
Lipid metabolism	VNN1	5.21741
Lipid metabolism	CRAT	5.08096
Lipid metabolism	TFPI2	5.06717
Lipid metabolism	PGRMC2	5.03236	GNGT1,GCK
Lipid metabolism	CHRNA4	4.98888	ACLY,PDZK1IP1,ACSL5	ACLY
Lipid metabolism	FRMD4B	4.93854
Lipid metabolism	TTR	4.89862
Lipid metabolism	RBP4	4.86935	GC
Lipid metabolism	SLC44A1	4.7186
Lipid metabolism	STARD4	4.61378
Lipid metabolism	MGST3	4.58973
Lipid metabolism	ABCD3	4.33708
Lipid metabolism	XM_142057	4.01922
Lipid metabolism	ROPN1L	3.92057
Lipid metabolism	SDS	3.89527
Lipid metabolism	ACOT2	3.66731	PEX11A
Lipid metabolism	NM_008181	3.59703
Lipid metabolism	GNMT	3.53519	ENSMUST00000053865
Lipid metabolism	NM_011921	3.4754
Lipid metabolism	LRFN3	3.47286	ARNTL,SMARCD1
Lipid metabolism	AK012639	3.29228
Lipid metabolism	GOT1	3.05197	LMAN2L,GLS2
Lipid metabolism	SGSM1	3.04694
Lipid metabolism	CYP51A1	2.82168	IDI1,MSMO1,NSDHL	IDI1,MSMO1,NSDHL
Lipid metabolism	TJP3	2.79918
Lipid metabolism	ALDH3A2	2.79339
Lipid metabolism	DAK	2.79156
Lipid metabolism	PLTP	2.61875
Lipid metabolism	RGN	2.49853
Transcription	PKLR	23.6359	MMT00060232,ELOVL6	MMT00060232,ELOVL6
Transcription	PNPLA5	19.0188	ACLY,ACACA,PNPLA3	ACLY,ACACA
Transcription	PGD	12.153
Transcription	FASN	11.5681	GPAM,ACLY	ACLY
Transcription	INSIG1	10.6707
Transcription	FRMD4B	7.14958
Transcription	ELOVL5	6.99133
Transcription	FADS2	6.61156	FADS1
Transcription	THRSP	6.23427
Transcription	MGLL	6.17582
Transcription	EAF2	4.36617
Transcription	MPZL1	3.81328
Transcription	NM_009127	3.77081	ACACB
Transcription	MMT00074126	3.68857
Transcription	GNGT1	3.55762	PGRMC2
Transcription	MID1IP1	3.48735	SREBF1,CHCHD2
Transcription	TENC1	3.47785
Transcription	VNN1	3.44604
Transcription	ALDH3A2	3.23569
Transcription	SLC2A4	3.12487
Transcription	ACSS2	3.01892	PMVK,RDH11,PDZK1IP1,PSTPIP2
Transcription	LRFN3	2.99965	ARNTL,SMARCD1
Transcription	USP2	2.98145	ARNTL,TEF
Transcription	CHRNA4	2.87679	ACLY,PDZK1IP1,ACSL5	ACLY
Transcription	AK009071	2.77538
Transcription	DNTT	2.61193	ACACB
Transcription	CHKA	2.57496	YPEL2
Transcription	ACOT2	2.50542	PEX11A
Transcription	AACS	2.47623
Transcription	MMT00001061	2.38177
Transcription	GCK	2.33115	PGRMC2
Transcription	CCBL1	2.31996
Immunoglobulin	COL6A3	21.3631
Immunoglobulin	VIM	11.0373
Immunoglobulin	CCDC3	10.4087	OLFML3
Immunoglobulin	CXCR7	9.87701
Immunoglobulin	FBLN2	9.03644
Immunoglobulin	LOXL2	7.8215
Immunoglobulin	XM_204772	7.71594
Immunoglobulin	PCOLCE	7.29343
Immunoglobulin	TNIP1	6.77809	SPARC
Immunoglobulin	CACYBP	6.32137
Immunoglobulin	CD63	5.43166
Immunoglobulin	COL1A1	5.38778
Immunoglobulin	HSPB1	4.9046	ENSMUST00000054395
Immunoglobulin	PRSS23	4.79674
Immunoglobulin	TMSB10	4.69259
Immunoglobulin	CIRBP	4.19309
Immunoglobulin	TMEM119	3.98382
Immunoglobulin	IL6	3.58532	HPX,HECTD1,RNF208
Immunoglobulin	CD93	3.4742
Immunoglobulin	COL4A2	3.4509
Immunoglobulin	MMT00018537	3.19263
Immunoglobulin	S100A6	2.58521
Immunoglobulin	COL3A1	2.58445
ABC transport	SPRY4	12.017	ABCG8
ABC transport	MMT00062095	4.33522
ABC transport	S100A10	3.16814
Retinoid metabolism	GC	11.1718	RBP4,APOH
Retinoid metabolism	TFPI2	3.24243
Retinoid metabolism	AQP8	2.91861
Lipoprotein	SPRY4	9.45814	ABCG8
Lipoprotein	S100A10	4.49741
Lipoprotein	MMT00062095	3.85
