# Supplementary material for: Mergeomics: multidimensional data integration to identify pathogenic perturbations to biological systems
Source: BMC Genomics. 2016 Nov 4;17:874. doi: 10.1186/s12864-016-3198-9 (PMC5097440; doi:10.1186/s12864-016-3198-9)
Supplement: Additional file 5: — Full results from pathway-level meta-analysis for fasting glucose datasets from human GWAS, mouse GWAS, mouse TWAS and mouse EWAS. (XLSX 136 kb) [file 12864_2016_3198_MOESM5_ESM.xlsx]

## Sheet: Information
Full results from pathway-level meta-analysis for fasting glucose datasets from human GWAS, mouse GWAS, mouse TWAS and mouse EWAS
Columns information:
Pathway	Gene set description
Human.GWAS	Enrichment P-value for fasting glucose from MAGIC consortium
Mouse.GWAS	Enrichment P-value for fasting glucose from HMDP GWAS
Mouse.TWAS	Enrichment P-value for fasting glucose from HMDP TWAS
Mouse.EWAS	Enrichment P-value for fasting glucose from HMDP EWAS
MetaP	P-value from pathway-level meta-analysis
FDR	False discovery rate

## Sheet: MSEA
Pathway	Human.GWAS	Mouse.GWAS	Mouse.TWAS	Mouse.EWAS	MetaP	FDR
Glycolysis / Gluconeogenesis	0.00273	0.131	0.000144	0.236	1.87257e-05	0.0222245
Starch and sucrose metabolism	0.000214	0.0428	0.000512	0.672	2.67442e-05	0.0222245
Regulation And Function Of ChREBP in Liver	0.000789	0.118	0.00184	0.39	8.34964e-05	0.0359635
Nuclear Receptors in Lipid Metabolism and Toxicity	2.61e-06	0.332	0.0103	0.447	9.98831e-05	0.0359635
Regulation of gene expression in beta cells	6.85e-05	0.0176	0.0333	0.639	0.000108193	0.0359635
Type II diabetes mellitus	0.00772	0.0811	0.0332	0.0834	0.00021664	0.0600092
Integration of energy metabolism	0.00382	0.463	0.00675	0.0804	0.000455647	0.108184
Steroid biosynthesis	0.0793	0.00905	0.0535	0.175	0.000789149	0.143416
alpha-linolenic acid (ALA) metabolism	0.000402	0.479	0.0191	0.203	0.000805614	0.143416
Incretin Synthesis, Secretion, and Inactivation	0.00057	0.0719	0.814	0.00867	0.00096442	0.143416
Adipocytokine signaling pathway	0.00283	0.387	0.0739	0.0548	0.00114165	0.143416
Chylomicron-mediated lipid transport	0.369	0.13	0.00128	0.0554	0.00119937	0.143416
Glucose transport	2.7e-06	0.0493	0.537	0.516	0.00120807	0.143416
Maturity onset diabetes of the young	0.000578	0.0392	0.564	0.16	0.00174202	0.185316
Formation of tubulin folding intermediates by CCT/TriC	0.184	0.233	0.00251	0.0818	0.00178403	0.185316
Circadian rhythm - mammal	0.112	0.638	0.000713	0.0517	0.00225296	0.22026
Clathrin derived vesicle budding	0.177	0.205	0.00284	0.133	0.0024435	0.225617
alpha-linolenic (omega3) and linoleic (omega6) acid metabolism	0.000424	0.71	0.0306	0.183	0.00272093	0.230791
Inactivation of Gsk3 by AKT causes accumulation of b-catenin in Alveolar Macrophages	0.163	0.0599	0.00558	0.319	0.00277727	0.230791
Linoleic acid (LA) metabolism	NA	NA	0.00937	0.0718	0.00350547	0.277433
Cholesterol biosynthesis	0.0523	0.00689	0.198	0.359	0.00404957	0.300929
Mitochondrial Iron-Sulfur Cluster Biogenesis	NA	0.00726	0.0476	0.327	0.00422855	0.300929
trans-Golgi Network Vesicle Budding	0.275	0.162	0.00659	0.118	0.00434555	0.300929
Regulation of Insulin Secretion by Fatty Acids Bound to GPR40 (FFAR1)	NA	NA	0.154	0.00424	0.00490882	0.320257
Metabolism of lipids and lipoproteins	0.399	0.158	6.3e-05	0.503	0.00550095	0.320257
Regulation of Insulin Secretion by Free Fatty Acids	NA	NA	0.136	0.00628	0.00551608	0.320257
APC/C:Cdh1 mediated degradation of Cdc20 and other APC/C:Cdh1 targeted proteins in late mitosis/early G1	0.189	0.243	0.126	0.00954	0.00564052	0.320257
Regulation of Insulin-like Growth Factor (IGF) Transport and Uptake by Insulin-like Growth Factor Binding Proteins (IGFBPs)	0.265	0.0315	0.0176	0.321	0.00571816	0.320257
Biosynthesis of unsaturated fatty acids	0.0948	0.114	0.00222	0.625	0.0058367	0.320257
Golgi Associated Vesicle Biogenesis	0.237	0.245	0.0082	0.111	0.0059735	0.320257
Autodegradation of Cdh1 by Cdh1:APC/C	0.219	0.261	0.0416	0.0342	0.00647197	0.335778
Lysosome Vesicle Biogenesis	0.431	0.171	0.0402	0.0189	0.00666707	0.335778
Amyloids	0.658	0.339	0.000887	0.0425	0.00758868	0.342981
Separation of Sister Chromatids	0.00351	0.454	0.252	0.0878	0.00782351	0.342981
Regulation of Insulin Secretion	0.013	0.471	0.485	0.00635	0.00788221	0.342981
Phase II conjugation	0.501	0.0723	0.00195	0.32	0.00808397	0.342981
Activation of APC/C and APC/C:Cdc20 mediated degradation of mitotic proteins	0.239	0.219	0.103	0.0209	0.00836422	0.342981
VEGF binds to VEGFR leading to receptor dimerization	NA	0.0142	0.273	0.0903	0.00849344	0.342981
Retinoid metabolism and transport	0.664	0.342	0.00126	0.0456	0.00946724	0.342981
Mitotic Metaphase and Anaphase	0.00647	0.392	0.27	0.0949	0.00959665	0.342981
Regulation of autophagy	0.117	0.313	0.0566	0.0784	0.00967585	0.342981
Regulation of Cholesterol Biosynthesis by SREBP (SREBF)	0.361	0.0422	0.0404	0.198	0.00968916	0.342981
Klotho-mediated ligand binding	NA	NA	NA	0.00973	0.00973	0.342981
MASTL Facilitates Mitotic Progression	NA	0.109	0.075	0.0858	0.00986047	0.342981
Nef mediated downregulation of MHC class I complex cell surface expression	NA	0.2	0.0683	0.0441	0.00991093	0.342981
Biological oxidations	0.543	0.172	0.00691	0.0878	0.00997422	0.342981
Cyclin A:Cdk2-associated events at S phase entry	0.669	0.0948	0.0147	0.0554	0.0100721	0.342981
Degradation of beta-catenin by the destruction complex	0.492	0.18	0.0563	0.0172	0.0102059	0.342981
Metabolism of proteins	0.0389	0.136	0.389	0.0688	0.0103232	0.342981
Regulation of beta-cell development	0.00365	0.0442	0.362	0.55	0.0105247	0.342981
Regulation of Insulin Secretion by Glucagon-like Peptide-1	0.019	0.458	0.192	0.0655	0.0112883	0.354762
M Phase	0.0022	0.608	0.275	0.0829	0.0113419	0.354762
Glutathione synthesis and recycling	NA	0.128	0.0218	0.217	0.0115266	0.354762
Folding of actin by CCT/TriC	NA	0.622	0.000433	0.186	0.0119402	0.356796
mitochondrial fatty acid beta-oxidation of saturated fatty acids	NA	0.332	0.0091	0.133	0.012022	0.356796
Metabolism of nitric oxide	0.00141	0.145	0.129	0.785	0.0141399	0.409725
Cap-dependent Translation Initiation	0.521	0.493	0.00801	0.0225	0.0142985	0.409725
Retinoid cycle disease events	NA	NA	0.00933	0.232	0.0145883	0.410945
Galactose metabolism	0.000544	0.0253	0.395	0.876	0.0151428	0.416095
Mitotic Anaphase	0.0102	0.493	0.22	0.114	0.0154994	0.416095
Phospholipase C-mediated cascade	0.44	0.0578	0.463	0.00637	0.0156139	0.416095
Regulation of Glucokinase by Glucokinase Regulatory Protein	0.000691	0.0599	0.64	0.546	0.0161778	0.416095
Regulation of ornithine decarboxylase (ODC)	0.51	0.143	0.0773	0.0351	0.0162593	0.416095
APC/C:Cdc20 mediated degradation of Securin	0.144	0.391	0.133	0.035	0.0165144	0.416095
Methylation	0.369	0.00871	0.0444	0.56	0.0165236	0.416095
APC/C:Cdc20 mediated degradation of mitotic proteins	0.257	0.274	0.122	0.035	0.0172077	0.420843
Beta oxidation of lauroyl-CoA to decanoyl-CoA-CoA	NA	0.481	0.00754	0.118	0.0172186	0.420843
Butanoate metabolism	0.326	0.139	0.036	0.198	0.0182257	0.436403
Angiotensin-converting enzyme 2 regulates heart function	NA	0.211	0.535	0.00192	0.0186713	0.436403
Vif-mediated degradation of APOBEC3G	0.518	0.237	0.0317	0.0526	0.0190541	0.436403
APC/C-mediated degradation of cell cycle proteins	0.271	0.314	0.258	0.00839	0.0193353	0.436403
Cdc20:Phospho-APC/C mediated degradation of Cyclin A	0.347	0.274	0.0845	0.0389	0.0193856	0.436403
PKA activation in glucagon signalling	0.066	0.31	0.0567	0.295	0.0196029	0.436403
Regulation of APC/C activators between G1/S and early anaphase	0.39	0.242	0.129	0.0224	0.0197744	0.436403
Ribosomal scanning and start codon recognition	0.0884	0.734	0.00724	0.174	0.0199558	0.436403
mTOR Signaling Pathway	0.192	0.853	0.0221	0.0129	0.0211133	0.455718
Fatty acid, triacylglycerol, and ketone body metabolism	0.407	0.379	0.000579	0.4	0.021543	0.459031
VEGF ligand-receptor interactions	NA	0.064	0.262	0.0927	0.022151	0.466013
DEx/H-box helicases activate type I IFN and inflammatory cytokines production	0.314	0.0493	0.115	0.253	0.0227053	0.468363
Beta oxidation of hexanoyl-CoA to butanoyl-CoA	NA	0.328	0.0157	0.196	0.0230856	0.468363
Hexose transport	2.01e-06	0.053	0.991	0.45	0.0231081	0.468363
Beta oxidation of myristoyl-CoA to lauroyl-CoA	NA	0.413	0.00484	NA	0.023585	0.472268
TCR signaling	0.091	0.773	0.0619	0.0353	0.0246228	0.48718
Synthesis of bile acids and bile salts via 7alpha-hydroxycholesterol	0.000318	0.449	0.574	0.293	0.0255273	0.488199
Steroid hormone biosynthesis	0.282	0.394	0.0474	0.0852	0.0259676	0.488199
Lipoprotein metabolism	0.702	0.265	0.00281	0.155	0.0261221	0.488199
CDK-mediated phosphorylation and removal of Cdc6	0.613	0.162	0.056	0.0563	0.0263419	0.488199
Reversible Hydration of Carbon Dioxide	0.35	0.00684	0.119	0.565	0.0265805	0.488199
SCF-beta-TrCP mediated degradation of Emi1	0.715	0.23	0.0559	0.0179	0.026799	0.488199
Eukaryotic Translation Initiation	0.365	0.76	0.014	0.0219	0.0270488	0.488199
Beta oxidation of octanoyl-CoA to hexanoyl-CoA	NA	0.356	0.0185	0.19	0.0271641	0.488199
Regulation of Insulin Secretion by Acetylcholine	0.443	NA	0.216	0.00821	0.027318	0.488199
Cross-presentation of soluble exogenous antigens (endosomes)	0.771	0.108	0.0936	0.0226	0.0281702	0.498073
L13a-mediated translational silencing of Ceruloplasmin expression	0.347	0.713	0.0138	0.0383	0.0285545	0.499553
p53-Independent DNA Damage Response	0.65	0.301	0.0581	0.0187	0.0290959	0.501294
Eukaryotic protein translation	0.0749	0.908	0.0483	0.0233	0.0299458	0.501294
G1/S Transition	0.535	0.114	0.032	0.216	0.030203	0.501294
Activation of NF-kappaB in B Cells	0.817	0.215	0.0124	0.0524	0.0303373	0.501294
G1/S DNA Damage Checkpoints	0.839	0.131	0.0377	0.0328	0.0303795	0.501294
Circadian Clock	0.89	0.458	0.0299	0.00144	0.0306907	0.501294
Downregulated of MTA-3 in ER-negative Breast Tumors	0.153	0.0479	0.538	0.126	0.0307653	0.501294
Thrombin signaling and protease-activated receptors	0.244	0.24	0.582	0.00561	0.0311414	0.502495
Glucocorticoid biosynthesis	NA	0.135	0.298	0.059	0.0324846	0.515551
Antigen processing-Cross presentation	0.386	0.358	0.089	0.0457	0.0325709	0.515551
Glutathione conjugation	0.292	0.473	0.00914	0.247	0.0336571	0.520605
Mitotic M-M/G1 phases	0.00279	0.603	0.399	0.186	0.0336608	0.520605
GTP hydrolysis and joining of the 60S ribosomal subunit	0.415	0.71	0.0172	0.0302	0.0338299	0.520605
Signaling by VEGF	NA	0.0744	0.323	0.106	0.0344296	0.524972
Cyclin E associated events during G1/S transition	0.886	0.143	0.0194	0.0454	0.0351904	0.531694
Metabolism of carbohydrates	0.00416	0.233	0.514	0.391	0.0355602	0.532441
Translation initiation complex formation	0.109	0.929	0.00277	0.15	0.036979	0.537699
Scavenging of Heme from Plasma	0.485	0.0659	0.00114	0.847	0.0370454	0.537699
PKA-mediated phosphorylation of key metabolic factors	NA	NA	0.0375	NA	0.0375	0.537699
G-protein beta:gamma signalling	0.0122	0.397	0.43	0.195	0.0380364	0.537699
Prefoldin mediated transfer of substrate to CCT/TriC	0.232	0.792	0.00231	0.215	0.0383433	0.537699
Synthesis of PC	0.193	0.174	0.0251	0.589	0.0384197	0.537699
Activation of the mRNA upon binding of the cap-binding complex and eIFs, and subsequent binding to 43S	0.182	0.847	0.00381	0.173	0.0402773	0.537699
Calcium signaling pathway	0.169	0.299	0.387	0.0426	0.040326	0.537699
Reversal of Insulin Resistance by Leptin	0.0196	0.608	0.116	0.308	0.0407227	0.537699
Metabolism of mRNA	0.565	0.507	0.0127	0.0774	0.0410685	0.537699
S Phase	0.288	0.192	0.174	0.136	0.0415154	0.537699
Cell Cycle: G2/M Checkpoint	0.126	0.34	0.392	0.0525	0.0421215	0.537699
Cystic Fibrosis Transmembrane Conductance Regulator And Beta 2 Adrenergic Receptor Pathway	0.05	0.661	0.0491	0.286	0.0423353	0.537699
Beta oxidation of palmitoyl-CoA to myristoyl-CoA	NA	NA	0.0426	NA	0.0426	0.537699
Transport of glucose and other sugars, bile salts and organic acids, metal ions and amine compounds	0.0129	0.261	0.248	0.549	0.043304	0.537699
Metabolism of folate and pterines	NA	0.0789	0.215	0.222	0.0433481	0.537699
PKA-mediated phosphorylation of CREB	0.0955	0.58	0.0751	0.192	0.0438596	0.537699
Activation of Gene Expression by SREBP (SREBF)	0.493	0.0208	0.352	0.166	0.0443277	0.537699
Regulation of mitotic cell cycle	0.26	0.485	0.33	0.0112	0.0443598	0.537699
Facilitative Na+-independent glucose transporters	0.0112	NA	0.717	0.109	0.0447318	0.537699
Tryptophan metabolism	0.933	0.166	0.00182	0.155	0.0448206	0.537699
FGFR1b ligand binding and activation	NA	NA	NA	0.045	0.045	0.537699
N-Glycan biosynthesis	0.0864	0.0426	0.13	0.794	0.0450114	0.537699
Nef-mediates down modulation of cell surface receptors by recruiting them to clathrin adapters	0.756	0.246	0.0403	0.0497	0.0451031	0.537699
Linoleic acid metabolism	0.162	0.233	0.638	0.0214	0.0451415	0.537699
Retinol metabolism	0.283	0.392	0.00249	0.608	0.0454052	0.537699
Regulation of ck1/cdk5 by type 1 glutamate receptors	0.0979	0.475	0.0108	0.611	0.0459114	0.537699
Taste transduction	0.369	0.529	0.24	0.00894	0.0476508	0.537699
ATP sensitive Potassium channels	NA	NA	0.0477	NA	0.0477	0.537699
Activation of Chaperone Genes by XBP1(S)	0.212	0.0325	0.827	0.0524	0.0482364	0.537699
Beta-catenin phosphorylation cascade	0.119	0.187	0.316	0.219	0.0482817	0.537699
CaM pathway	0.535	0.13	0.118	0.136	0.0483538	0.537699
eNOS activation and regulation	0.00402	0.132	0.184	0.914	0.0493799	0.537699
Ubiquitin-dependent degradation of Cyclin D1	0.837	0.242	0.0367	0.0368	0.0496195	0.537699
Regulation of activated PAK-2p34 by proteasome mediated degradation	0.823	0.257	0.0275	0.0493	0.04966	0.537699
Regulation of Apoptosis	0.778	0.238	0.0283	0.0747	0.0497104	0.537699
ATM Signaling Pathway	0.0923	0.324	0.14	0.333	0.0497159	0.537699
Synthesis of DNA	0.339	0.172	0.249	0.105	0.0498463	0.537699
Synthesis, Secretion, and Inactivation of Glucose-dependent Insulinotropic Polypeptide (GIP)	0.0168	0.0242	0.934	0.248	0.0508563	0.537699
Sulfide oxidation to sulfate	NA	0.103	0.0583	0.501	0.0510586	0.537699
Regulation of DNA replication	0.604	0.11	0.166	0.0909	0.0511221	0.537699
Vpu mediated degradation of CD4	0.841	0.313	0.0264	0.0328	0.0512088	0.537699
NCAM1 interactions	0.29	0.594	0.455	0.00232	0.0515721	0.537699
DARPP-32 events	0.289	0.135	0.0533	0.506	0.0516567	0.537699
Formation of a pool of free 40S subunits	0.656	0.608	0.0184	0.0325	0.0516802	0.537699
Golgi to ER Retrograde Transport	NA	0.735	0.00231	0.27	0.05192	0.537699
Glyoxylate metabolism	NA	NA	0.0426	0.283	0.0522974	0.537699
ER-Phagosome pathway	0.69	0.335	0.0257	0.0861	0.0524235	0.537699
Constitutive PI3K/AKT Signaling in Cancer	0.422	0.197	0.199	0.0887	0.0524462	0.537699
Leukotriene receptors	NA	NA	0.122	0.13	0.0525848	0.537699
Signaling by FGFR mutants	0.856	0.067	0.1	0.0642	0.0527243	0.537699
Bladder cancer	0.723	0.0518	0.141	0.133	0.0534795	0.537699
Synthesis of very long-chain fatty acyl-CoAs	0.16	0.386	0.0771	0.304	0.0535899	0.537699
Catecholamine biosynthesis	NA	NA	NA	0.054	0.054	0.537699
Pyruvate metabolism	0.426	0.491	0.0181	0.182	0.0541605	0.537699
Signaling by FGFR1 fusion mutants	0.839	0.147	0.00377	0.318	0.0545594	0.537699
Xenobiotics	0.268	0.0742	0.275	0.294	0.0546013	0.537699
Assembly of collagen fibrils and other multimeric structures	0.795	0.0172	0.137	0.207	0.0546757	0.537699
Proteolytic cleavage of SNARE complex proteins	0.453	0.13	0.105	0.243	0.0550924	0.538014
Resolution of Sister Chromatid Cohesion	0.00288	0.623	0.541	0.199	0.0553552	0.538014
Ubiquitin-dependent degradation of Cyclin D	0.787	0.263	0.0394	0.0565	0.0558829	0.539985
Downstream TCR signaling	0.749	0.388	0.0228	0.0614	0.0573177	0.549159
Folate biosynthesis	0.863	0.164	0.023	0.102	0.0576349	0.549159
Classical antibody-mediated complement activation	0.652	NA	0.0352	0.0957	0.0578236	0.549159
Association of TriC/CCT with target proteins during biosynthesis	0.111	0.3	0.00986	0.829	0.0589652	0.556607
Peptide hormone metabolism	0.0467	0.0638	0.854	0.165	0.0592776	0.556607
Platelet sensitization by LDL	0.258	0.08	0.131	0.525	0.0597611	0.556745
Scavenging by Class B Receptors	NA	0.698	0.0327	0.0854	0.0599623	0.556745
PP2A-mediated dephosphorylation of key metabolic factors	NA	0.0735	0.0223	0.781	0.0606842	0.560318
Mitochondrial Fatty Acid Beta-Oxidation	0.499	0.6	0.0257	0.0815	0.0610319	0.560415
Scavenging by Class F Receptors	NA	0.00615	0.679	0.268	0.0624849	0.566131
Telomeres, Telomerase, Cellular Aging, and Immortality	0.78	0.0814	0.0798	0.15	0.0626149	0.566131
Mineralocorticoid biosynthesis	NA	NA	NA	0.0629	0.0629	0.566131
Regulation of gene expression in endocrine-committed (NEUROG3+) progenitor cells	NA	NA	NA	0.0631	0.0631	0.566131
Beta oxidation of decanoyl-CoA to octanoyl-CoA-CoA	NA	0.556	0.015	0.27	0.0635798	0.566131
ZBP1(DAI) mediated induction of type I IFNs	0.343	0.0501	0.222	0.407	0.0636982	0.566131
Acyl chain remodeling of CL	NA	0.478	0.0879	0.11	0.0640537	0.566262
Sulfur amino acid metabolism	0.387	0.277	0.00683	0.625	0.0651166	0.572612
Glycosaminoglycan degradation	0.0127	0.534	0.637	0.111	0.0654763	0.572746
Signaling by Wnt	0.367	0.072	0.173	0.396	0.0663579	0.577418
PKC-catalyzed phosphorylation of inhibitory phosphoprotein of myosin phosphatase	0.348	0.622	0.644	0.000503	0.0668292	0.57849
Stabilization of p53	0.895	0.173	0.0735	0.0319	0.067288	0.579444
Inflammasomes	0.102	0.0711	0.677	0.242	0.0682146	0.584395
Cell Cycle, Mitotic	0.0117	0.594	0.634	0.105	0.0707746	0.60083
Deadenylation of mRNA	0.103	0.726	0.109	0.149	0.0710197	0.60083
The canonical retinoid cycle in rods (twilight vision)	0.735	0.181	0.00118	0.652	0.0712176	0.60083
Membrane Trafficking	0.276	0.378	0.00839	0.644	0.0716089	0.601081
PLCG1 events in ERBB2 signaling	0.823	0.164	0.0973	0.0584	0.07237	0.604417
Binding and Uptake of Ligands by Scavenger Receptors	0.992	0.00881	0.199	0.0182	0.0733745	0.609742
Transcriptional Regulation of White Adipocyte Differentiation	0.375	0.192	0.245	0.159	0.07507	0.620728
Lipid digestion, mobilization, and transport	0.811	0.291	0.00516	0.265	0.0762292	0.627193
Oxygen-dependent Asparagine Hydroxylation of Hypoxia-inducible Factor Alpha	NA	NA	NA	0.0776	0.0776	0.633637
CDT1 association with the CDC6:ORC:origin complex	0.902	0.167	0.122	0.0235	0.0789453	0.633637
Nicotinate and nicotinamide metabolism	0.183	0.0125	0.434	0.687	0.0789581	0.633637
BMAL1:CLOCK/NPAS2 Activates Circadian Expression	0.988	0.248	0.0217	0.00868	0.0790854	0.633637
DNA Replication	0.251	0.174	0.345	0.208	0.0791181	0.633637
p53 signaling pathway	0.141	0.316	0.572	0.0743	0.0794341	0.633637
Ca++/ Calmodulin-dependent Protein Kinase Activation	0.00421	0.607	0.524	0.305	0.0797792	0.633637
Nef Mediated CD4 Down-regulation	NA	0.397	0.144	0.134	0.0802007	0.633637
Disease	0.576	0.818	0.0158	0.0399	0.0806189	0.633637
Thyroid cancer	0.195	0.252	0.579	0.0707	0.0808249	0.633637
IRAK1 recruits IKK complex	NA	0.625	0.163	0.0398	0.0814762	0.635744
Immune System	0.244	0.643	0.333	0.0215	0.0820856	0.635901
SNARE interactions in vesicular transport	0.0195	0.952	0.0449	0.247	0.0822615	0.635901
Vascular smooth muscle contraction	0.282	0.636	0.645	0.00182	0.0834052	0.638885
Electric Transmission Across Gap Junctions	NA	NA	NA	0.0846	0.0846	0.638885
Galactose catabolism	NA	0.044	0.155	0.634	0.084814	0.638885
Orc1 removal from chromatin	0.83	0.0842	0.161	0.0925	0.085416	0.638885
Pyruvate metabolism	0.15	0.372	0.133	0.397	0.085622	0.638885
One carbon pool by folate	0.594	0.0156	0.0796	0.722	0.0856842	0.638885
3' -UTR-mediated translational regulation	0.56	0.919	0.0128	0.0207	0.0867267	0.638885
Small cell lung cancer	0.146	0.194	0.809	0.0473	0.0873593	0.638885
PKA activation	0.155	0.588	0.0639	0.346	0.0875658	0.638885
cGMP effects	0.712	0.205	0.632	0.00272	0.0879275	0.638885
Ethanol oxidation	NA	0.36	0.0162	0.561	0.0879421	0.638885
Synthesis, Secretion, and Deacylation of Ghrelin	0.25	0.00496	0.652	0.562	0.0880016	0.638885
Corticosteroids and cardioprotection	0.236	0.352	0.0107	0.759	0.0887554	0.638885
Cell Cycle	0.00797	0.394	0.925	0.073	0.0890328	0.638885
Autodegradation of the E3 ubiquitin ligase COP1	0.886	0.188	0.0673	0.0646	0.0890518	0.638885
Formation of the ternary complex, and subsequently, the 43S complex	0.143	0.719	0.00506	0.643	0.0891289	0.638885
Insulin signaling pathway	0.0115	0.591	0.0447	0.854	0.0894626	0.638885
Control of skeletal myogenesis by HDAC and calcium/calmodulin-dependent kinase (CaMK)	0.107	0.314	0.205	0.446	0.089567	0.638885
Metabolism of RNA	0.503	0.627	0.0592	0.0757	0.0913734	0.641325
mitochondrial fatty acid beta-oxidation of unsaturated fatty acids	NA	0.47	0.0182	0.445	0.0915332	0.641325
Interleukin-1 signaling	0.479	0.604	0.0478	0.114	0.091673	0.641325
Initial triggering of complement	0.584	0.127	0.0832	0.364	0.0917425	0.641325
Activation of C3 and C5	NA	NA	NA	0.0925	0.0925	0.641325
HCN channels	NA	NA	NA	0.093	0.093	0.641325
Presynaptic phase of homologous DNA pairing and strand exchange	NA	0.174	0.173	0.342	0.0932676	0.641325
Zinc transporters	0.00629	0.333	0.423	0.688	0.0941607	0.641325
Calmodulin induced events	0.59	0.34	0.092	0.132	0.0942176	0.641325
Metabolism of amino acids and derivatives	0.573	0.869	0.000616	0.241	0.094359	0.641325
Role of second messengers in netrin-1 signaling	NA	NA	NA	0.0949	0.0949	0.641325
CTCF: First Multivalent Nuclear Factor	0.291	0.202	0.233	0.307	0.0952385	0.641325
Phosphorylation of Emi1	NA	NA	NA	0.0955	0.0955	0.641325
COPI Mediated Transport	NA	0.859	0.00222	0.311	0.0957563	0.641325
Ubiquitin Mediated Degradation of Phosphorylated Cdc25A	0.942	0.257	0.0548	0.0269	0.0960084	0.641325
Assembly of the ORC complex at the origin of replication	NA	0.0595	0.735	0.0925	0.0963236	0.641325
TNF signaling	NA	0.0396	0.598	0.228	0.0967059	0.641325
Protein folding	0.399	0.587	0.00526	0.498	0.0968548	0.641325
Metabolism of polyamines	0.16	0.356	0.489	0.115	0.0975253	0.642199
Defensins	0.348	NA	NA	0.0754	0.0981451	0.642199
Removal of licensing factors from origins	0.947	0.0917	0.0705	0.081	0.098146	0.642199
Amine-derived hormones	0.00726	NA	0.29	0.785	0.101158	0.659315
FGFR2b ligand binding and activation	NA	NA	NA	0.102	0.102	0.662203
MyD88:Mal cascade initiated on plasma membrane	0.599	0.0315	0.336	0.316	0.104671	0.671792
Adenylate cyclase activating pathway	0.252	NA	0.213	0.24	0.105071	0.671792
Tetrahydrobiopterin (BH4) synthesis, recycling, salvage and regulation	NA	0.0967	0.0952	0.67	0.105123	0.671792
Classical Complement Pathway	0.995	0.0387	0.0604	0.0394	0.105717	0.671792
Prostate cancer	0.217	0.217	0.0363	0.806	0.105941	0.671792
Cytosolic sensors of pathogen-associated DNA	0.749	0.182	0.074	0.208	0.105976	0.671792
Proteasome	0.699	0.447	0.0787	0.0713	0.106404	0.671792
PI3K Cascade	0.4	0.722	0.315	0.00979	0.107434	0.671792
ECM-receptor interaction	0.748	0.113	0.706	0.0066	0.10757	0.671792
GRB7 events in ERBB2 signaling	NA	NA	NA	0.109	0.109	0.671792
AKT phosphorylates targets in the cytosol	0.157	0.0407	0.463	0.648	0.109121	0.671792
Synthesis of PE	0.512	0.211	0.084	0.382	0.110122	0.671792
Toll-Like Receptor Pathway	0.164	0.0265	0.0445	0.985	0.110884	0.671792
Toll Like Receptor TLR1:TLR2 Cascade	0.339	0.0517	0.362	0.482	0.11104	0.671792
Mitotic Telophase/Cytokinesis	0.0356	0.284	0.718	0.261	0.11137	0.671792
Nuclear Receptor transcription pathway	0.383	0.723	0.125	0.0568	0.111384	0.671792
Ascorbate and aldarate metabolism	0.72	0.411	0.00689	0.37	0.111523	0.671792
Purine metabolism	0.0451	0.842	0.476	0.046	0.111539	0.671792
GAB1 signalosome	0.412	0.363	0.365	0.0648	0.111834	0.671792
Switching of origins to a post-replicative state	0.901	0.103	0.197	0.0544	0.111862	0.671792
Developmental Biology	0.329	0.504	0.573	0.0149	0.113008	0.671792
Homologous recombination repair of replication-independent double-strand breaks	0.739	0.157	0.287	0.0682	0.113322	0.671792
SCF(Skp2)-mediated degradation of p27/p21	0.995	0.0942	0.0374	0.029	0.113439	0.671792
Deregulation of CDK5 in Alzheimers Disease	0.432	0.211	0.188	0.29	0.11382	0.671792
Cooperation of Prefoldin and TriC/CCT in actin and tubulin folding	0.297	0.921	0.00405	0.261	0.114164	0.671792
Peroxisome	0.151	0.891	0.00728	0.436	0.114628	0.671792
Rhesus glycoproteins mediate ammonium transport.	NA	NA	NA	0.115	0.115	0.671792
p53-Dependent G1 DNA Damage Response	0.992	0.0937	0.0289	0.0559	0.115385	0.671792
Downstream Signaling Events Of B Cell Receptor (BCR)	0.973	0.277	0.0292	0.033	0.115454	0.671792
CREB phosphorylation through the activation of CaMKII	0.0429	0.37	0.614	0.265	0.116231	0.671792
Glucagon signaling in metabolic regulation	0.104	0.476	0.316	0.279	0.11663	0.671792
Mechanism of Gene Regulation by Peroxisome Proliferators via PPARa(alpha)	0.684	0.823	0.0101	0.0712	0.116655	0.671792
Disinhibition of SNARE formation	NA	NA	NA	0.117	0.117	0.671792
Ubiquitin mediated proteolysis	0.156	0.696	0.218	0.136	0.117462	0.671792
Degradation of cysteine and homocysteine	NA	0.0925	0.109	0.692	0.117624	0.671792
DAG and IP3 signaling	0.675	0.304	0.154	0.101	0.119551	0.678367
FGFR3b ligand binding and activation	NA	NA	0.797	0.00631	0.119762	0.678367
The NLRP1 inflammasome	NA	NA	NA	0.12	0.12	0.678367
IRAK1 recruits IKK complex upon TLR7/8 or 9 stimulation	NA	0.67	0.184	0.0594	0.12174	0.685874
CCR3 signaling in Eosinophils	0.362	0.0651	0.54	0.289	0.12279	0.689448
Mitotic G1-G1/S phases	0.689	0.0498	0.118	0.517	0.125464	0.694815
Glucuronidation	0.469	0.0536	0.282	0.488	0.125517	0.694815
fMLP induced chemokine gene expression in HMC-1 cells	0.352	0.0512	0.136	0.793	0.125603	0.694815
Conjugation of SUMO to E1 (UBA2:SAE1)	NA	NA	NA	0.126	0.126	0.694815
Triglyceride Biosynthesis	0.431	0.335	0.0181	0.658	0.126349	0.694815
Activation of Kainate Receptors upon glutamate binding	0.257	0.297	0.643	0.0713	0.126586	0.694815
COPII (Coat Protein 2) Mediated Vesicle Transport	NA	NA	0.0543	0.496	0.126799	0.694815
Sodium/Proton exchangers	NA	NA	NA	0.128	0.128	0.694815
Transmission across Electrical Synapses	NA	NA	NA	0.128	0.128	0.694815
Signaling by activated point mutants of FGFR1	0.778	NA	0.581	0.00167	0.128334	0.694815
Vitamin C in the Brain	NA	NA	0.702	0.0165	0.128664	0.694815
Opioid Signalling	0.369	0.328	0.295	0.173	0.129116	0.694815
Nonsense-Mediated Decay	0.684	0.454	0.108	0.0831	0.129407	0.694815
Cell Cycle Checkpoints	0.439	0.185	0.153	0.429	0.130025	0.694815
Metabolism of xenobiotics by cytochrome P450	0.713	0.791	0.000713	0.332	0.130118	0.694815
Regulation of pyruvate dehydrogenase (PDH) complex	NA	0.568	0.0574	0.296	0.131143	0.694815
Amine compound SLC transporters	0.164	0.152	0.796	0.144	0.131235	0.694815
PTEN dependent cell cycle arrest and apoptosis	0.179	0.321	0.372	0.298	0.131271	0.694815
Inhibition of the proteolytic activity of APC/C required for the onset of anaphase by mitotic spindle checkpoint components	0.0194	0.621	0.662	0.187	0.132503	0.698087
Activation of AMPA receptors	NA	NA	NA	0.133	0.133	0.698087
The NLRP3 inflammasome	0.127	0.047	0.636	0.598	0.133565	0.698087
Antigen processing: Ubiquitination & Proteasome degradation	0.231	0.629	0.111	0.277	0.133569	0.698087
DNA Replication Pre-Initiation	0.685	0.176	0.173	0.205	0.134011	0.698201
Fatty Acyl-CoA Biosynthesis	0.205	0.549	0.0332	0.631	0.135452	0.701345
Drug metabolism - cytochrome P450	0.665	0.631	0.000647	0.604	0.136436	0.701345
Ether lipid metabolism	0.706	0.0104	0.555	0.291	0.137634	0.701345
Free fatty acid receptors	NA	NA	NA	0.138	0.138	0.701345
EGFR interacts with phospholipase C-gamma	0.746	0.252	0.111	0.171	0.13811	0.701345
YAP1- and WWTR1 (TAZ)-stimulated gene expression	0.737	0.288	0.277	0.0487	0.138465	0.701345
Propanoate metabolism	0.872	0.431	0.0121	0.191	0.139394	0.701345
SLC-mediated transmembrane transport	0.000387	0.186	0.497	0.982	0.139487	0.701345
Role of Parkin in the Ubiquitin-Proteasomal Pathway	0.657	0.711	0.00907	0.223	0.139598	0.701345
Stathmin and breast cancer resistance to antimicrotubule agents	0.0086	0.565	0.309	0.71	0.139621	0.701345
Formyl peptide receptors bind formyl peptides and many other ligands	NA	0.0478	0.606	0.317	0.139666	0.701345
Trafficking of AMPA receptors	0.344	0.329	0.291	0.221	0.139678	0.701345
p53-Independent G1/S DNA damage checkpoint	0.967	0.326	0.0599	0.0234	0.140486	0.701347
Processive synthesis on the lagging strand	0.011	0.748	0.727	0.128	0.140708	0.701347
Pre-NOTCH Processing in Golgi	0.496	0.168	0.428	0.159	0.140945	0.701347
Unfolded Protein Response	0.0797	0.0759	0.958	0.152	0.142281	0.701514
Toll Like Receptor 2 (TLR2) Cascade	0.396	0.0519	0.448	0.453	0.142397	0.701514
AKT Signaling Pathway	0.362	0.649	0.00286	0.728	0.143762	0.701514
M/G1 Transition	0.662	0.22	0.125	0.267	0.143831	0.701514
Inactivation of APC/C via direct inhibition of the APC/C complex	0.0376	0.591	0.688	0.143	0.143905	0.701514
Pentose and glucuronate interconversions	0.61	0.0874	0.0123	0.885	0.144017	0.701514
SHC-mediated cascade	0.526	0.049	0.909	0.0308	0.144123	0.701514
Botulinum neurotoxicity	0.6	0.167	0.206	0.278	0.144355	0.701514
Dissolution of Fibrin Clot	0.301	NA	0.921	0.00332	0.14614	0.706799
Influence of Ras and Rho proteins on G1 to S Transition	0.63	0.0499	0.0602	0.778	0.146674	0.706799
Creation of C4 and C2 activators	0.503	0.0884	0.0778	0.746	0.146718	0.706799
RNA Polymerase III Transcription Termination	0.554	0.444	0.00581	0.667	0.147216	0.707148
Host Interactions of HIV factors	0.72	0.409	0.235	0.0428	0.148146	0.709565
Erythropoietin mediated neuroprotection through NF-kB	0.378	0.269	0.0305	0.763	0.148696	0.710061
mTOR signaling pathway	0.174	0.92	0.033	0.24	0.149387	0.710061
Platelet homeostasis	0.225	0.237	0.973	0.00572	0.149923	0.710061
PI-3K cascade	0.518	0.329	0.266	0.147	0.150115	0.710061
Valine, leucine and isoleucine degradation	0.575	0.732	0.0187	0.214	0.150802	0.710061
Signaling by EGFR	0.429	0.249	0.319	0.23	0.150813	0.710061
Breakdown of the nuclear lamina	NA	NA	0.428	0.101	0.151388	0.710756
Vitamin B5 (pantothenate) metabolism	0.465	0.202	0.301	0.27	0.151895	0.711123
Keratinocyte Differentiation	0.747	0.00859	0.103	0.826	0.1534	0.713497
Eicosanoids	0.67	0.404	0.0658	0.234	0.154261	0.713497
Pentose phosphate pathway	0.362	0.305	0.0969	0.551	0.154526	0.713497
Antigen processing and presentation	0.223	0.505	0.268	0.254	0.155006	0.713497
Bile salt and organic anion SLC transporters	0.574	0.0386	0.0407	0.902	0.15503	0.713497
PLC beta mediated events	0.597	0.472	0.279	0.053	0.155422	0.713497
ER to Golgi Transport	NA	NA	0.0487	0.591	0.156397	0.713497
Antiviral mechanism by IFN-stimulated genes	0.0663	0.9	0.518	0.0329	0.156604	0.713497
APC/C:Cdc20 mediated degradation of Cyclin B	0.0224	0.878	0.55	0.0966	0.156608	0.713497
IRS-mediated signalling	0.53	0.668	0.385	0.0129	0.157218	0.713497
Dorso-ventral axis formation	0.76	0.0472	0.0866	0.627	0.158123	0.713497
PI3K events in ERBB2 signaling	0.581	0.318	0.33	0.098	0.158439	0.713497
Regulation of PGC-1a	0.019	0.755	0.746	0.101	0.158841	0.713497
Pancreatic cancer	0.133	0.136	0.618	0.466	0.159153	0.713497
Histidine metabolism	0.549	0.29	0.18	0.258	0.159244	0.713497
D4-GDI Signaling Pathway	0.249	0.109	0.384	0.583	0.15927	0.713497
Steroid hormones	0.323	0.299	0.134	0.545	0.160935	0.717942
Nonsense Mediated Decay Enhanced by the Exon Junction Complex	0.665	0.548	0.125	0.0862	0.162543	0.717942
Chaperonin-mediated protein folding	0.342	0.75	0.0115	0.516	0.162824	0.717942
G beta:gamma signalling through PLC beta	0.033	0.552	0.884	0.0732	0.162945	0.717942
Toll Like Receptor 9 (TLR9) Cascade	0.508	0.393	0.203	0.19	0.163506	0.717942
DAP12 interactions	0.493	0.242	0.446	0.135	0.164004	0.717942
Scavenging by Class H Receptors	NA	0.408	NA	0.125	0.164047	0.717942
Role of Erk5 in Neuronal Survival	0.61	0.339	0.0761	0.349	0.164074	0.717942
Class I MHC mediated antigen processing & presentation	0.287	0.671	0.132	0.237	0.164474	0.717942
Processive synthesis on the C-strand of the telomere	0.0146	0.82	0.677	0.126	0.164583	0.717942
Sema4D induced cell migration and growth-cone collapse	0.642	0.715	0.557	0.00125	0.165014	0.717942
PI3K/AKT activation	0.56	0.297	0.28	0.166	0.166645	0.723145
RIP-mediated NFkB activation via ZBP1	0.74	0.0401	0.32	0.365	0.168653	0.72472
Tachykinin receptors bind tachykinins	NA	NA	NA	0.169	0.169	0.72472
Signaling by EGFR in Cancer	0.493	0.442	0.296	0.112	0.169114	0.72472
Removal of the Flap Intermediate from the C-strand	0.00111	0.786	0.878	0.208	0.16918	0.72472
Activated TLR4 signalling	0.442	0.0778	0.318	0.551	0.169658	0.72472
Toll-like receptor signaling pathway	0.411	0.042	0.114	0.894	0.169745	0.72472
Regulation of gene expression in early pancreatic precursor cells	NA	NA	0.542	0.0729	0.170061	0.72472
Homologous DNA pairing and strand exchange	NA	0.0983	0.51	0.353	0.171347	0.726866
Nonsense Mediated Decay Independent of the Exon Junction Complex	0.523	0.477	0.327	0.0737	0.171439	0.726866
Synthesis of Ketone Bodies	NA	0.088	0.379	0.51	0.172414	0.729141
Synthesis and interconversion of nucleotide di- and triphosphates	0.0575	0.878	0.218	0.245	0.173565	0.732146
Pathways in cancer	0.587	0.0681	0.733	0.111	0.174949	0.735876
Nitrogen metabolism	0.156	0.169	0.086	0.929	0.175335	0.735876
Signal transduction through IL1R	0.217	0.785	0.0188	0.586	0.176821	0.738496
PPAR signaling pathway	0.186	0.692	0.0048	0.87	0.176869	0.738496
CXCR4 Signaling Pathway	0.815	0.0971	0.137	0.361	0.177292	0.738496
Regulation of p27 Phosphorylation during Cell Cycle Progression	0.0844	0.0379	0.961	0.325	0.178393	0.739508
Presynaptic function of Kainate receptors	0.0833	0.289	0.884	0.136	0.178425	0.739508
p53-Dependent G1/S DNA damage checkpoint	0.996	0.0945	0.0399	0.0796	0.181268	0.746339
Phase 1 - Functionalization of compounds	0.706	0.573	0.136	0.0738	0.181309	0.746339
Glutathione metabolism	0.445	0.662	0.0406	0.361	0.181421	0.746339
MyD88 dependent cascade initiated on endosome	0.368	0.397	0.25	0.294	0.182137	0.747437
Scavenging by Class A Receptors	0.957	0.155	0.415	0.0112	0.184519	0.755346
Transport of gamma-carboxylated protein precursors from the endoplasmic reticulum to the Golgi apparatus	NA	NA	0.49	0.107	0.185018	0.755527
Vibrio cholerae infection	0.361	0.78	0.277	0.054	0.186382	0.75619
Phosphatidylinositol signaling system	0.627	0.326	0.682	0.0167	0.186597	0.75619
Beta oxidation of butanoyl-CoA to acetyl-CoA	NA	NA	NA	0.187	0.187	0.75619
G2/M DNA replication checkpoint	NA	NA	NA	0.187	0.187	0.75619
Glutamate Binding, Activation of AMPA Receptors and Synaptic Plasticity	0.325	0.388	0.333	0.275	0.188388	0.759955
Toll Like Receptor 5 (TLR5) Cascade	0.396	0.374	0.204	0.363	0.189042	0.760747
CREB phosphorylation through the activation of CaMKK	NA	NA	NA	0.19	0.19	0.76118
Assembly of the pre-replicative complex	0.896	0.169	0.131	0.175	0.190066	0.76118
The role of Nef in HIV-1 replication and disease pathogenesis	0.819	0.473	0.183	0.0462	0.191736	0.764668
Toll Like Receptor TLR6:TLR2 Cascade	0.616	0.0514	0.413	0.427	0.192111	0.764668
Regulation of Lipid Metabolism by Peroxisome proliferator-activated receptor alpha (PPARalpha)	0.435	0.873	0.0193	0.259	0.192447	0.764668
Fc epsilon receptor (FCERI) signaling	0.549	0.226	0.467	0.153	0.192777	0.764668
FGFR ligand binding and activation	0.8	NA	0.562	0.00647	0.195183	0.772366
Transfer of SUMO from E1 to E2 (UBE2I, UBC9)	NA	NA	NA	0.196	0.196	0.773758
Visual phototransduction	0.915	0.769	0.00336	0.136	0.197507	0.776221
TRAF6 mediated IRF7 activation in TLR7/8 or 9 signaling	NA	0.532	0.366	0.113	0.197558	0.776221
Melanogenesis	0.0519	0.629	0.827	0.0918	0.199772	0.78042
Glycerolipid metabolism	0.507	0.539	0.235	0.141	0.200054	0.78042
Regulation of Water Balance by Renal Aquaporins	0.128	0.32	0.645	0.328	0.20085	0.78042
CTLA4 inhibitory signaling	0.28	0.328	0.137	0.672	0.200912	0.78042
Homologous Recombination Repair	0.731	0.209	0.465	0.0816	0.200975	0.78042
Transcription factor CREB and its extracellular signals	0.0299	0.45	0.0803	0.96	0.203227	0.78306
Acyl chain remodelling of PG	0.337	NA	0.586	0.109	0.203652	0.78306
Regulation of mRNA Stability by Proteins that Bind AU-rich Elements	0.842	0.428	0.0199	0.337	0.203943	0.78306
Reuptake of GABA	NA	NA	NA	0.204	0.204	0.78306
Vasopressin-regulated water reabsorption	0.202	0.0349	0.0297	0.998	0.20401	0.78306
Glucose metabolism	0.748	0.0554	0.021	0.905	0.20478	0.784202
Regulation of eIF4e and p70 S6 Kinase	0.578	0.838	0.0448	0.129	0.205312	0.784434
FRS2-mediated cascade	0.519	0.0488	0.722	0.269	0.206678	0.787841
ISG15 antiviral mechanism	0.0454	0.814	0.707	0.0845	0.207645	0.789101
Extrinsic Prothrombin Activation Pathway	0.0503	0.18	0.674	0.685	0.208309	0.789101
Metabolism of steroid hormones and vitamin D	0.774	0.131	0.216	0.321	0.208931	0.789101
Glycogen breakdown (glycogenolysis)	0.178	0.6	0.0206	0.863	0.209361	0.789101
Complement cascade	0.682	0.179	0.484	0.129	0.209382	0.789101
Inositol phosphate metabolism	0.19	0.317	0.767	0.164	0.2114	0.794901
Collagen biosynthesis and modifying enzymes	0.733	0.0432	0.601	0.228	0.214428	0.79876
Ca-dependent events	0.953	0.245	0.061	0.154	0.214544	0.79876
Pyruvate metabolism and Citric Acid (TCA) cycle	0.106	0.543	0.0721	0.846	0.214619	0.79876
Muscarinic acetylcholine receptors	NA	NA	NA	0.215	0.215	0.79876
Methionine salvage pathway	NA	0.304	0.334	0.336	0.215285	0.79876
Transcription Regulation by Methyltransferase of CARM1	0.283	0.214	0.242	0.688	0.21531	0.79876
ATM mediated phosphorylation of repair proteins	NA	0.693	0.815	0.00289	0.216311	0.800688
Eukaryotic Translation Termination	0.68	0.52	0.334	0.0493	0.217295	0.802544
Toll Like Receptor 10 (TLR10) Cascade	0.353	0.312	0.319	0.413	0.218026	0.802707
Netrin-1 signaling	0.985	0.0236	0.274	0.127	0.218305	0.802707
Inositol transporters	NA	NA	NA	0.219	0.219	0.803483
Fatty acid metabolism	0.632	0.969	0.00105	0.252	0.22058	0.807498
Hyaluronan biosynthesis and export	NA	NA	NA	0.222	0.222	0.809831
ChREBP activates metabolic gene expression	NA	0.715	0.00218	0.831	0.222192	0.809831
Removal of the Flap Intermediate	0.0115	0.731	0.812	0.226	0.222972	0.810896
JNK (c-Jun kinases) phosphorylation and activation mediated by activated human TAK1	0.175	0.295	0.37	0.612	0.223516	0.8111
Signaling by FGFR1 mutants	0.999	0.161	0.0218	0.0549	0.224056	0.811288
Lagging Strand Synthesis	0.0259	0.612	0.814	0.231	0.226164	0.817139
E2F-enabled inhibition of pre-replication complex formation	NA	0.114	0.826	0.152	0.22734	0.819314
Apoptotic cleavage of cell adhesion proteins	0.268	0.733	0.0833	0.457	0.228413	0.819314
Bile acid and bile salt metabolism	0.00673	0.852	0.252	0.728	0.228477	0.819314
TNF/Stress Related Signaling	0.692	0.062	0.205	0.646	0.228738	0.819314
G1/S-Specific Transcription	0.0294	0.155	0.625	0.867	0.230569	0.823867
Synthesis of dolichyl-phosphate mannose	NA	NA	NA	0.231	0.231	0.823867
Nuclear receptors coordinate the activities of chromatin remodeling complexes and coactivators to facilitate initiation of transcription in carcinoma cells	0.196	0.557	0.309	0.399	0.231588	0.824197
CDK Regulation of DNA Replication	0.534	0.0404	0.703	0.37	0.232766	0.826616
Fatty acids	0.924	0.282	0.0367	0.301	0.233266	0.826625
Apoptosis	0.779	0.522	0.148	0.11	0.234597	0.829574
Synthesis of bile acids and bile salts	0.00107	0.963	0.363	0.576	0.235416	0.830166
PI3K/AKT Signaling in Cancer	0.708	0.264	0.475	0.0985	0.236323	0.830166
Coenzyme A biosynthesis	NA	NA	0.431	0.2	0.236369	0.830166
Activation of BAD and translocation to mitochondria	0.37	0.387	0.17	0.556	0.236945	0.830166
Signaling by activated point mutants of FGFR3	0.877	NA	0.792	0.000664	0.237672	0.830166
Meiotic Synapsis	0.0317	0.887	0.596	0.153	0.237878	0.830166
Activation of BH3-only proteins	0.15	0.475	0.353	0.522	0.238666	0.830166
Telomere Maintenance	0.0193	0.683	0.836	0.21	0.23876	0.830166
vRNP Assembly	NA	0.312	0.305	NA	0.239692	0.831049
G-protein mediated events	0.618	0.387	0.355	0.146	0.240014	0.831049
Acute Myocardial Infarction	0.608	0.257	0.93	0.00619	0.241364	0.832218
alpha-Linolenic acid metabolism	0.0173	0.957	0.7	0.0635	0.242313	0.832218
RNA Polymerase III Abortive And Retractive Initiation	0.587	0.54	0.0083	0.751	0.242348	0.832218
Acyl chain remodeling of DAG and TAG	NA	0.0787	0.513	0.572	0.244246	0.832218
Cytochrome P450 - arranged by substrate type	0.317	0.574	0.553	0.11	0.244654	0.832218
Electron Transport from NADPH to Ferredoxin	NA	NA	NA	0.245	0.245	0.832218
Platelet degranulation	0.506	0.361	0.359	0.249	0.245173	0.832218
Graft-versus-host disease	0.546	0.155	0.464	0.35	0.24583	0.832218
Assembly of the RAD51-ssDNA nucleoprotein complex	NA	0.0856	0.712	0.354	0.24718	0.832218
G alpha (q) signalling events	0.29	0.182	0.74	0.292	0.247405	0.832218
Metabolism of non-coding RNA	0.0198	0.749	0.525	0.484	0.247626	0.832218
Citrate cycle (TCA cycle)	0.13	0.96	0.0043	0.74	0.248265	0.832218
PPARA Activates Gene Expression	0.732	0.755	0.024	0.245	0.24849	0.832218
Phosphorylation of the APC/C	0.0319	0.911	0.629	0.119	0.248659	0.832218
PIP3 activates AKT signaling	0.709	0.342	0.392	0.11	0.248698	0.832218
Neurotrophin signaling pathway	0.205	0.294	0.143	0.86	0.249481	0.832218
Regulation of Complement cascade	0.717	0.406	0.636	0.0209	0.249582	0.832218
Glycogen synthesis	NA	0.00575	0.435	0.936	0.249909	0.832218
Response to elevated platelet cytosolic Ca2+	0.831	0.175	0.392	0.137	0.250717	0.832218
Collagen formation	0.83	0.0563	0.372	0.35	0.250739	0.832218
Dual incision reaction in GG-NER	0.323	0.438	0.49	0.241	0.250867	0.832218
Synthesis of glycosylphosphatidylinositol (GPI)	0.165	0.136	0.549	0.73	0.251966	0.832768
Regulation of Rheb GTPase activity by AMPK	0.0239	0.853	0.848	0.076	0.252328	0.832768
Destabilization of mRNA by AUF1 (hnRNP D0)	0.983	0.365	0.0388	0.0896	0.252536	0.832768
E2F mediated regulation of DNA replication	0.153	0.0971	0.825	0.527	0.254693	0.838219
The activation of arylsulfatases	NA	NA	0.304	0.34	0.256443	0.842307
Platelet Amyloid Precursor Protein Pathway	0.977	0.0356	0.979	0.00021	0.257447	0.842481
Histidine catabolism	NA	0.225	NA	0.435	0.257884	0.842481
PI3K events in ERBB4 signaling	0.724	0.348	0.355	0.129	0.258016	0.842481
Complement Pathway	0.955	0.0736	0.183	0.262	0.258609	0.842762
Signal Transduction	0.228	0.074	0.49	0.824	0.260042	0.845344
Nucleotide-like (purinergic) receptors	0.217	0.154	0.45	0.74	0.260419	0.845344
Prostacyclin signalling through prostacyclin receptor	0.116	0.488	0.67	0.311	0.261345	0.846695
IRF3 mediated activation of type 1 IFN	NA	NA	NA	0.262	0.262	0.847167
Activation of Rac	0.648	0.0218	0.721	0.416	0.263642	0.850823
Synthesis of pyrophosphates in the cytosol	NA	0.19	0.257	0.684	0.271878	0.871489
Negative regulation of FGFR signaling	0.645	0.224	0.272	0.414	0.272433	0.871489
Cyclin D associated events in G1	0.18	0.158	0.631	0.646	0.272751	0.871489
Feeder Pathways for Glycolysis	NA	NA	0.0992	0.668	0.2735	0.871489
Interleukin-1 processing	NA	0.295	0.201	0.632	0.274156	0.871489
HDL-mediated lipid transport	0.821	0.362	0.0152	0.655	0.274267	0.871489
Reduction of cytosolic Ca++ levels	NA	NA	0.781	0.0524	0.274745	0.871489
Pathogenic Escherichia coli infection	0.421	0.518	0.683	0.0644	0.274762	0.871489
The Co-Stimulatory Signal During T-cell Activation	0.437	0.381	0.0294	0.877	0.275754	0.871489
TRAF6 mediated induction of NFkB and MAP kinases upon TLR7/8 or 9 activation	0.657	0.307	0.376	0.22	0.276209	0.871489
Interferon Signaling	0.109	0.656	0.765	0.14	0.276234	0.871489
Signaling by constitutively active EGFR	0.806	0.296	0.0307	0.639	0.276339	0.871489
Nucleotide-binding domain, leucine rich repeat containing receptor (NLR) signaling pathways	0.0977	0.139	0.801	0.637	0.276935	0.871716
Eukaryotic Translation Elongation	0.725	0.551	0.309	0.08	0.277962	0.873296
Signaling by ERBB2	0.9	0.28	0.338	0.073	0.278766	0.874167
Melanoma	0.21	0.391	0.629	0.342	0.280799	0.877768
MyD88 cascade initiated on plasma membrane	0.581	0.275	0.22	0.505	0.282144	0.877768
Toll Like Receptor 7/8 (TLR7/8) Cascade	0.593	0.339	0.25	0.383	0.282303	0.877768
TRAF6 Mediated Induction of proinflammatory cytokines	0.319	0.256	0.35	0.641	0.282576	0.877768
Antigen Presentation: Folding, assembly and peptide loading of class I MHC	0.454	0.434	0.146	0.574	0.282825	0.877768
RORA Activates Circadian Expression	0.966	0.148	0.196	0.142	0.283083	0.877768
Citric acid cycle (TCA cycle)	0.132	0.371	0.301	0.795	0.283691	0.877896
Aquaporin-mediated transport	0.054	0.215	0.933	0.404	0.284181	0.877896
Zinc efflux and compartmentalization by the SLC30 family	NA	NA	NA	0.285	0.285	0.878544
Signaling by FGFR3 mutants	0.949	NA	0.719	0.000695	0.285447	0.878544
Stimuli-sensing channels	0.532	0.274	0.132	0.698	0.287946	0.883756
Influenza Viral RNA Transcription and Replication	0.811	0.462	0.418	0.0449	0.288205	0.883756
Class II GLUTs	NA	NA	NA	0.289	0.289	0.884329
Synthesis of IP3 and IP4 in the cytosol	0.85	0.326	0.8	0.00559	0.289455	0.884329
Synthesis of 15-eicosatetraenoic acid derivatives	NA	NA	NA	0.29	0.29	0.884367
Gap junction	0.385	0.289	0.429	0.472	0.291529	0.887401
NO2-dependent IL 12 Pathway in NK cells	0.716	NA	0.583	0.0421	0.292425	0.887678
Lectin Induced Complement Pathway	0.558	0.35	NA	0.241	0.293166	0.887678
Mitotic Spindle Checkpoint	0.08	0.509	0.524	0.593	0.293385	0.887678
Beta-oxidation of pristanoyl-CoA	NA	0.237	0.455	0.456	0.293756	0.887678
Extrinsic Pathway for Apoptosis	0.49	0.0545	0.95	0.137	0.295148	0.890264
Digestion of dietary carbohydrate	NA	NA	NA	0.297	0.297	0.892888
Ribosome	0.691	0.722	0.306	0.0499	0.297092	0.892888
PLC-gamma1 signalling	0.782	0.293	0.318	0.208	0.299382	0.89478
Rap1 signalling	0.37	0.673	0.059	0.656	0.30061	0.89478
Human Cytomegalovirus and Map Kinase Pathways	0.179	0.961	0.0205	0.563	0.301232	0.89478
Acyl chain remodelling of PS	0.711	NA	0.538	0.0603	0.301554	0.89478
Nitric oxide stimulates guanylate cyclase	0.617	0.161	0.987	0.00504	0.3016	0.89478
Mismatch repair	0.0735	0.407	0.876	0.306	0.301971	0.89478
MPS IIIC - Sanfilippo syndrome C	0.227	0.729	0.756	0.0559	0.302293	0.89478
Inositol phosphate metabolism	0.404	0.415	0.659	0.162	0.302535	0.89478
ErbB signaling pathway	0.244	0.305	0.148	0.888	0.302813	0.89478
Signaling by Type 1 Insulin-like Growth Factor 1 Receptor (IGF1R)	0.526	0.824	0.464	0.0264	0.303106	0.89478
Synthesis of Lipoxins (LX)	NA	NA	0.248	0.482	0.303867	0.895373
Glioma	0.0636	0.367	0.38	0.875	0.304995	0.895373
Telomere C-strand (Lagging Strand) Synthesis	0.0575	0.647	0.659	0.409	0.305155	0.895373
Intrinsic Pathway	0.28	0.321	0.561	0.452	0.305928	0.895373
Endosomal/Vacuolar pathway	NA	NA	NA	0.306	0.306	0.895373
Budding and maturation of HIV virion	0.331	0.362	0.0923	0.866	0.3069	0.896427
Establishment of Sister Chromatid Cohesion	NA	NA	0.391	0.332	0.307541	0.896621
Intrinsic Prothrombin Activation Pathway	0.77	0.309	0.887	0.00707	0.308045	0.896621
Basigin interactions	0.15	0.248	0.572	0.705	0.309079	0.898058
Platelet activation, signaling and aggregation	0.345	0.246	0.496	0.542	0.310205	0.899394
Caspase Cascade in Apoptosis	0.572	0.191	0.362	0.523	0.310621	0.899394
Nitric Oxide Signaling Pathway	0.73	0.236	0.319	0.346	0.313297	0.903903
Global Genomic NER (GG-NER)	0.112	0.833	0.512	0.226	0.313506	0.903903
Signaling by FGFR	0.665	0.46	0.317	0.207	0.314323	0.903903
Wnt signaling pathway	0.0347	0.991	0.594	0.0398	0.314663	0.903903
IRF3-mediated induction of type I IFN	0.304	NA	NA	0.433	0.314898	0.903903
Activation of Genes by ATF4	0.12	0.627	0.39	0.571	0.317132	0.908748
SODD/TNFR1 Signaling Pathway	0.716	0.0312	0.632	0.506	0.319133	0.911454
mTOR signalling	0.164	0.969	0.576	0.0217	0.319173	0.911454
Synthesis of (16-20)-hydroxyeicosatetraenoic acids (HETE)	NA	NA	0.171	0.615	0.320906	0.914186
DAP12 signaling	0.642	0.3	0.64	0.13	0.32123	0.914186
Stress Induction of HSP Regulation	0.763	0.406	0.393	0.129	0.321951	0.914671
Post-translational modification: synthesis of GPI-anchored proteins	0.17	0.29	0.849	0.328	0.322608	0.914973
Acetylation and Deacetylation of RelA in The Nucleus	0.902	0.0654	0.191	0.572	0.324434	0.918584
Phenylalanine and tyrosine catabolism	NA	0.347	0.131	0.769	0.326328	0.920365
Removal of aminoterminal propeptides from gamma-carboxylated proteins	NA	NA	0.622	0.173	0.327569	0.920365
Dilated cardiomyopathy	0.135	0.367	0.799	0.387	0.327805	0.920365
Terminal pathway of complement	NA	0.396	NA	0.357	0.327935	0.920365
ATM mediated response to DNA double-strand break	NA	0.632	0.925	0.00542	0.328084	0.920365
mRNA Decay by 3' to 5' Exoribonuclease	0.344	0.449	0.102	0.819	0.328443	0.920365
SLBP independent Processing of Histone Pre-mRNAs	0.165	0.637	NA	0.443	0.328939	0.920365
EGFR Transactivation by Gastrin	NA	0.505	0.149	0.605	0.330013	0.920911
Cation-coupled Chloride cotransporters	NA	0.251	0.117	0.865	0.330743	0.920911
Packaging Of Telomere Ends	0.148	0.877	0.264	0.361	0.331458	0.920911
MPS IIID - Sanfilippo syndrome D	0.304	0.739	0.75	0.0477	0.332553	0.920911
Formation of incision complex in GG-NER	0.191	0.518	0.716	0.274	0.333808	0.920911
snRNP Assembly	0.0205	0.811	0.604	0.516	0.333941	0.920911
LDL-mediated lipid transport	NA	NA	0.148	0.67	0.334363	0.920911
Synthesis of PIPs at the Golgi membrane	0.581	0.345	0.233	0.527	0.334385	0.920911
Induction of apoptosis through DR3 and DR4/5 Death Receptors	0.753	0.286	0.356	0.273	0.334674	0.920911
Androgen biosynthesis	NA	0.595	0.193	0.456	0.335237	0.920911
Signalling by NGF	0.78	0.554	0.356	0.0829	0.33596	0.920911
Bicarbonate transporters	NA	NA	0.398	0.368	0.3368	0.920911
FGFR1c ligand binding and activation	0.82	NA	0.866	0.00296	0.33689	0.920911
G2/M DNA damage checkpoint	NA	0.609	NA	0.192	0.337277	0.920911
Termination of O-glycan biosynthesis	0.423	0.246	0.816	0.196	0.337768	0.920911
Translocation of ZAP-70 to Immunological synapse	NA	NA	NA	0.338	0.338	0.920911
Rab GTPases Mark Targets In The Endocytotic Machinery	0.185	0.226	0.572	0.738	0.33909	0.922368
Relaxin receptors	NA	NA	NA	0.34	0.34	0.922681
Glycosaminoglycan biosynthesis - keratan sulfate	0.641	0.323	0.583	0.175	0.340315	0.922681
Neuropeptides VIP and PACAP inhibit the apoptosis of activated T cells	0.371	0.499	0.0297	0.919	0.341168	0.92308
Advanced glycosylation endproduct receptor signaling	0.97	0.0474	0.184	0.451	0.342156	0.92308
Molybdenum cofactor biosynthesis	NA	NA	0.559	0.236	0.343249	0.92308
Muscle contraction	0.0881	0.7	0.634	0.374	0.343298	0.92308
Toll-Like Receptors Cascades	0.618	0.136	0.39	0.607	0.343466	0.92308
Non-small cell lung cancer	0.137	0.735	0.263	0.617	0.344136	0.92308
Viral mRNA Translation	0.887	0.464	0.468	0.0331	0.345131	0.92308
O-linked glycosylation of mucins	0.685	0.315	0.653	0.118	0.346124	0.92308
RNA Polymerase III Chain Elongation	0.537	0.566	0.23	0.378	0.346328	0.92308
Repair synthesis of patch ~27-30 bases long by DNA polymerase	0.0261	0.746	0.602	0.592	0.346734	0.92308
Focal adhesion	0.72	0.136	0.711	0.204	0.347024	0.92308
Basal transcription factors	0.637	0.386	0.72	0.0764	0.347127	0.92308
Hydrolysis of LPC	NA	NA	NA	0.349	0.349	0.923581
Signaling by Rho GTPases	0.525	0.448	0.774	0.0733	0.350569	0.923581
Recruitment of NuMA to mitotic centrosomes	0.531	0.594	0.643	0.0736	0.350605	0.923581
Cell Cycle: G1/S Check Point	0.141	0.042	0.895	0.784	0.351151	0.923581
Recruitment of mitotic centrosome proteins and complexes	0.869	0.486	0.248	0.121	0.351189	0.923581
Phosphate bond hydrolysis by NUDT proteins	NA	NA	NA	0.352	0.352	0.923581
Plasmalogen biosynthesis	NA	NA	NA	0.352	0.352	0.923581
Translesion synthesis by DNA polymerases bypassing lesion on DNA template	NA	NA	NA	0.352	0.352	0.923581
Repair synthesis for gap-filling by DNA polymerase in TC-NER	0.0267	0.519	0.646	0.775	0.353074	0.923581
MAP kinase activation in TLR cascade	0.226	0.369	0.349	0.765	0.353434	0.923581
NF-kB is activated and signals survival	0.437	0.839	0.0346	0.594	0.354297	0.923581
Rho GTPase cycle	0.446	0.569	0.799	0.0523	0.354418	0.923581
Propionyl-CoA catabolism	NA	0.395	0.398	NA	0.355275	0.923581
Insulin receptor signalling cascade	0.252	0.778	0.816	0.041	0.35537	0.923581
Downstream signal transduction	0.87	0.317	0.482	0.0895	0.355936	0.923581
MPS I - Hurler syndrome	0.274	0.884	0.627	0.0489	0.356207	0.923581
beta-Alanine metabolism	0.622	0.298	0.174	0.665	0.357229	0.924777
Inhibition of replication initiation of damaged DNA by RB1/E2F1	0.378	0.123	0.49	0.779	0.358096	0.924777
Double-Strand Break Repair	0.913	0.255	0.342	0.154	0.358337	0.924777
Cysteine and methionine metabolism	0.128	0.691	0.654	0.318	0.360477	0.926819
Synthesis of bile acids and bile salts via 27-hydroxycholesterol	0.542	0.78	0.406	0.0879	0.36055	0.926819
Tyrosine metabolism	0.0292	0.771	0.269	0.854	0.360801	0.926819
Smooth Muscle Contraction	0.189	0.699	0.653	0.23	0.362143	0.928353
FGFR3c ligand binding and activation	0.954	NA	0.787	0.001	0.362516	0.928353
Phagosomal maturation (early endosomal stage)	0.633	0.516	0.319	0.272	0.363667	0.929372
Glycosaminoglycan biosynthesis - chondroitin sulfate	0.542	0.683	0.325	0.206	0.364566	0.929372
Activation of G protein gated Potassium channels	0.132	0.283	0.645	0.735	0.364845	0.929372
Signaling by Insulin receptor	0.5	0.908	0.597	0.0118	0.36515	0.929372
Inhibition of Insulin Secretion by Adrenaline/Noradrenaline	0.135	0.671	0.801	0.192	0.365849	0.929725
Cytosolic DNA-sensing pathway	0.434	0.816	0.0569	0.571	0.369115	0.936293
IRS activation	NA	NA	0.621	0.218	0.369587	0.936293
Latent infection of Homo sapiens with Mycobacterium tuberculosis	0.715	0.582	0.364	0.138	0.370309	0.936293
p75NTR signals via NF-kB	0.56	0.731	0.0485	0.592	0.370686	0.936293
GATA3 participate in activating the Th2 cytokine genes expression	0.266	0.565	0.095	0.869	0.372553	0.939579
Glycerophospholipid biosynthesis	0.83	0.189	0.566	0.188	0.37325	0.93991
Y branching of actin filaments	0.391	0.735	0.318	0.301	0.373815	0.93991
Sperm Motility And Taxes	NA	NA	NA	0.375	0.375	0.941465
mRNA Splicing - Minor Pathway	0.264	0.823	0.601	0.12	0.377662	0.944684
Signaling by PDGF	0.903	0.483	0.672	0.0101	0.378098	0.944684
Post-chaperonin tubulin folding pathway	0.787	0.415	0.181	0.386	0.378287	0.944684
Metal ion SLC transporters	0.0315	0.38	0.283	0.983	0.378556	0.944684
Post-Elongation Processing of Intronless pre-mRNA	0.643	0.607	0.45	0.13	0.379411	0.9454
Post-transcriptional Silencing By Small RNAs	NA	NA	0.663	0.197	0.380079	0.945646
Signaling by NOTCH	0.447	0.686	0.32	0.313	0.381371	0.947442
Voltage gated Potassium channels	0.504	NA	0.685	0.156	0.382162	0.947846
Complement and coagulation cascades	0.686	0.165	0.966	0.0268	0.383115	0.947846
S6K1 signalling	NA	0.911	0.385	0.0584	0.383373	0.947846
Gluconeogenesis	0.451	0.732	0.182	0.429	0.383815	0.947846
IKK complex recruitment mediated by RIP1	0.134	0.781	0.48	0.42	0.385114	0.948528
Na+/Cl- dependent neurotransmitter transporters	0.0974	NA	0.566	0.734	0.385233	0.948528
Growth hormone receptor signaling	0.988	0.0993	0.362	0.116	0.386528	0.949922
Mucopolysaccharidoses	0.182	0.823	0.821	0.0657	0.387758	0.949922
Aspirin Blocks Signaling Pathway Involved in Platelet Activation	0.19	0.273	0.922	0.307	0.388324	0.949922
Signaling by Robo receptor	0.302	0.302	0.671	0.511	0.388385	0.949922
Attenuation of GPCR Signaling	0.237	0.539	0.476	0.546	0.38922	0.949922
CYP2E1 reactions	0.416	NA	0.694	0.217	0.389228	0.949922
NOTCH1 Intracellular Domain Regulates Transcription	0.649	0.337	0.013	0.956	0.390082	0.95061
Chk1/Chk2(Cds1) mediated inactivation of Cyclin B:Cdk1 complex	NA	NA	NA	0.392	0.392	0.951363
Generation of second messenger molecules	0.0684	0.732	0.895	0.176	0.392409	0.951363
Adrenoceptors	NA	NA	0.487	0.363	0.393252	0.951363
Transport of Mature mRNA derived from an Intron-Containing Transcript	0.0443	0.685	0.693	0.57	0.393512	0.951363
Golgi Cisternae Pericentriolar Stack Reorganization	0.446	0.593	0.158	0.645	0.395243	0.951363
Peptide chain elongation	0.843	0.55	0.501	0.0486	0.396747	0.951363
Nef Mediated CD8 Down-regulation	NA	0.319	0.612	0.397	0.398156	0.951363
Nucleosome assembly	0.799	0.759	0.0888	0.24	0.398717	0.951363
Ketone body metabolism	NA	0.0552	0.827	0.583	0.398743	0.951363
APC-Cdc20 mediated degradation of Nek2A	0.0766	0.935	0.657	0.158	0.398852	0.951363
NADE modulates death signalling	NA	0.778	NA	0.131	0.400565	0.951363
Other semaphorin interactions	0.266	0.721	0.634	0.21	0.400695	0.951363
CREB phosphorylation through the activation of Adenylate Cyclase	NA	NA	NA	0.401	0.401	0.951363
Regulation of Signaling by NODAL	0.508	NA	NA	0.354	0.401038	0.951363
Formation of apoptosome	NA	NA	0.402	NA	0.402	0.951363
Sprouty regulation of tyrosine kinase signals	0.418	0.292	0.384	0.71	0.402034	0.951363
Thrombin signalling through proteinase activated receptors (PARs)	0.444	0.254	0.56	0.564	0.403092	0.951363
Lysosome	0.382	0.641	0.289	0.503	0.403637	0.951363
Erythrocyte Differentiation Pathway	0.0804	NA	0.787	0.573	0.403684	0.951363
Limonene and pinene degradation	0.645	0.725	0.258	0.21	0.403939	0.951363
CS/DS degradation	0.338	0.411	0.696	0.361	0.40405	0.951363
Asparagine N-linked glycosylation	0.52	0.0487	0.378	0.924	0.404066	0.951363
Glycerophospholipid metabolism	0.666	0.372	0.776	0.0897	0.404871	0.951363
Effects of calcineurin in Keratinocyte Differentiation	0.928	0.0696	0.428	0.389	0.404949	0.951363
Free Radical Induced Apoptosis	NA	0.98	0.0442	0.223	0.405936	0.951363
Axon guidance	0.823	0.106	0.675	0.272	0.406282	0.951363
Axon guidance	0.743	0.562	0.876	0.00748	0.407209	0.951363
Role of Abl in Robo-Slit signaling	NA	0.194	0.309	0.831	0.407826	0.951363
Thyroxine biosynthesis	NA	NA	0.0767	0.864	0.407978	0.951363
MRN complex relocalizes to nuclear foci	NA	NA	NA	0.408	0.408	0.951363
Fibrinolysis Pathway	0.571	0.184	0.996	0.0083	0.408136	0.951363
Organic anion transport	NA	NA	NA	0.41	0.41	0.954313
The Citric Acid Cycle	NA	0.447	0.131	0.806	0.41055	0.954313
TRIF-mediated TLR3/TLR4 signaling	0.404	0.397	0.354	0.668	0.412104	0.954506
Death Receptor Signalling	0.958	0.034	0.743	0.159	0.412346	0.954506
Loss of Nlp from mitotic centrosomes	0.86	0.28	0.455	0.204	0.412356	0.954506
Interaction between L1 and Ankyrins	0.276	0.935	0.101	0.469	0.414041	0.955781
Adaptive Immune System	0.199	0.735	0.446	0.471	0.415718	0.955781
G alpha (z) signalling events	0.216	0.596	0.654	0.392	0.416691	0.955781
Mitotic Prophase	0.309	0.486	0.499	0.546	0.416691	0.955781
Type I diabetes mellitus	0.433	0.137	0.573	0.746	0.417484	0.955781
Renal cell carcinoma	0.645	0.0476	0.2	0.958	0.418705	0.955781
Phenylalanine metabolism	0.0132	0.88	0.6	0.649	0.418919	0.955781
Cohesin Loading onto Chromatin	NA	0.564	0.455	0.344	0.419142	0.955781
Keratan sulfate biosynthesis	0.672	0.473	0.677	0.107	0.419645	0.955781
fl-arrestins in GPCR Desensitization	0.00792	0.993	0.568	0.268	0.420172	0.955781
Pyrimidine salvage reactions	NA	0.203	0.323	0.827	0.420403	0.955781
Mitochondrial ABC transporters	NA	0.342	0.106	0.905	0.421168	0.955781
G2/M Checkpoints	0.478	0.0983	0.736	0.626	0.421888	0.955781
T cell receptor signaling pathway	0.26	0.747	0.207	0.656	0.421998	0.955781
Parkinson's disease	0.371	0.423	0.415	0.636	0.422629	0.955781
NGF-independant TRKA activation	NA	NA	0.71	0.204	0.423178	0.955781
Vitamin B1 (thiamin) metabolism	NA	NA	0.214	0.698	0.423197	0.955781
Role of LAT2/NTAL/LAB on calcium mobilization	0.546	0.136	0.909	0.23	0.423258	0.955781
FGFR3 ligand binding and activation	0.964	NA	0.88	0.000481	0.425058	0.957222
Association of licensing factors with the pre-replicative complex	0.149	0.246	0.89	0.55	0.425502	0.957222
Acute myeloid leukemia	0.207	0.947	0.0343	0.741	0.425624	0.957222
Long-term potentiation	0.381	0.471	0.769	0.233	0.426799	0.958357
MAPK targets/ Nuclear events mediated by MAP kinases	0.215	0.676	0.381	0.606	0.427282	0.958357
Hyaluronan uptake and degradation	NA	0.0932	0.587	0.787	0.430017	0.958823
Highly calcium permeable nicotinic acetylcholine receptors	NA	NA	0.389	0.513	0.430027	0.958823
Downstream signaling of activated FGFR	0.946	0.33	0.432	0.0896	0.431095	0.958823
MPS VI - Maroteaux-Lamy syndrome	0.227	0.747	0.834	0.109	0.431433	0.958823
Glucagon-type ligand receptors	0.0304	0.268	0.971	0.6	0.431566	0.958823
Signaling by SCF-KIT	0.54	0.238	0.844	0.23	0.43248	0.958823
Vpr-mediated nuclear import of PICs	0.071	0.75	0.576	0.604	0.432798	0.958823
Serotonin and melatonin biosynthesis	NA	NA	NA	0.433	0.433	0.958823
Deposition of New CENPA-containing Nucleosomes at the Centromere	0.945	0.738	0.038	0.213	0.433478	0.958823
Assembly of the RAD50-MRE11-NBS1 complex at DNA double-strand breaks	NA	NA	NA	0.434	0.434	0.958823
Translocation of GLUT4 to the Plasma Membrane	0.415	0.198	0.835	0.404	0.434003	0.958823
Role of Mitochondria in Apoptotic Signaling	0.693	0.376	0.65	0.183	0.434413	0.958823
How Progesterone Initiates Oocyte Membrane	0.207	0.68	0.326	0.683	0.435642	0.959283
Type I hemidesmosome assembly	NA	0.594	0.154	0.692	0.435775	0.959283
Inhibition of adenylate cyclase pathway	0.29	0.678	0.254	0.67	0.437758	0.962372
Processing of DNA double-strand break ends	NA	NA	0.439	NA	0.439	0.963078
Striated Muscle Contraction	0.154	0.492	0.775	0.492	0.43957	0.963078
S6K1-mediated signalling	NA	0.85	0.616	0.0555	0.439817	0.963078
Control of Gene Expression by Vitamin D Receptor	0.523	0.426	0.783	0.174	0.443344	0.969523
Antigen Dependent B Cell Activation	NA	NA	0.48	0.442	0.444871	0.971584
Keratan sulfate degradation	0.474	0.478	0.487	0.452	0.445596	0.97189
Activation of DNA fragmentation factor	0.508	0.545	0.767	0.129	0.446497	0.972579
Pantothenate and CoA biosynthesis	0.324	0.684	0.198	0.714	0.448025	0.97463
MPS II - Hunter syndrome	0.337	0.905	0.672	0.0557	0.448961	0.974914
Adhesion and Diapedesis of Lymphocytes	0.41	0.4	0.604	0.486	0.449811	0.974914
Riboflavin metabolism	0.0274	0.598	0.949	0.415	0.449915	0.974914
Abortive elongation of HIV-1 transcript in the absence of Tat	0.458	0.251	0.725	0.473	0.450897	0.975277
Apoptosis	0.722	0.416	0.148	0.665	0.451797	0.975277
Chromosome Maintenance	0.0522	0.995	0.572	0.0845	0.451843	0.975277
Intestinal immune network for IgA production	0.617	0.195	0.622	0.506	0.452989	0.976481
Toll Like Receptor 4 (TLR4) Cascade	0.638	0.1	0.561	0.709	0.45532	0.980235
Colorectal cancer	0.134	0.528	0.236	0.938	0.456509	0.981477
Endometrial cancer	0.458	0.547	0.103	0.85	0.457078	0.981477
Import of palmitoyl-CoA into the mitochondrial matrix	NA	0.423	0.23	0.774	0.458389	0.983023
CD28 co-stimulation	0.533	0.598	0.139	0.711	0.460663	0.985531
Synthesis of PIPs at the plasma membrane	0.265	0.416	0.483	0.754	0.461038	0.985531
Early Phase of HIV Life Cycle	0.511	0.15	0.905	0.31	0.461338	0.985531
Signaling by ERBB4	0.942	0.397	0.395	0.109	0.462652	0.987071
Gap-filling DNA repair synthesis and ligation in GG-NER	0.0707	0.608	0.861	0.471	0.463265	0.987112
eNOS activation	NA	0.23	0.196	0.926	0.465904	0.991455
G beta:gamma signalling through PI3Kgamma	0.149	0.528	0.28	0.917	0.466497	0.991455
AMPK inhibits chREBP transcriptional activation activity	NA	NA	NA	0.468	0.468	0.992357
SRP-dependent cotranslational protein targeting to membrane	0.499	0.92	0.39	0.0997	0.468115	0.992357
Activation of NIMA Kinases NEK9, NEK6, NEK7	NA	NA	0.942	0.0463	0.468986	0.992666
Ras activation uopn Ca2+ infux through NMDA receptor	0.0662	0.751	0.629	0.636	0.470093	0.992666
Chondroitin sulfate biosynthesis	0.189	0.6	0.684	0.5	0.470241	0.992666
Trafficking and processing of endosomal TLR	0.643	0.317	0.514	0.471	0.47065	0.992666
Role of EGF Receptor Transactivation by GPCRs in Cardiac Hypertrophy	0.422	0.868	0.18	0.441	0.471382	0.992949
Presynaptic nicotinic acetylcholine receptors	0.613	NA	0.538	0.309	0.473269	0.995661
Keratan sulfate/keratin metabolism	0.503	0.641	0.806	0.0874	0.475075	0.997558
Cell cycle	0.125	0.33	0.845	0.676	0.476377	0.997558
Nucleotide excision repair	0.145	0.693	0.891	0.213	0.476488	0.997558
Activation of NOXA and translocation to mitochondria	NA	NA	NA	0.477	0.477	0.997558
Cadmium induces DNA synthesis and proliferation in macrophages	0.786	0.918	0.189	0.0782	0.477171	0.997558
Adenylate cyclase inhibitory pathway	0.284	0.636	0.257	0.782	0.480685	1
Glyoxylate and dicarboxylate metabolism	0.898	0.729	0.0988	0.247	0.481585	1
Meiosis	0.0252	0.802	0.927	0.332	0.482381	1
Miscellaneous substrates	0.866	NA	0.321	0.238	0.483887	1
Organic cation transport	NA	NA	0.0923	0.898	0.48407	1
MPS IX - Natowicz syndrome	0.236	0.92	0.623	0.141	0.484719	1
Stabilization of mRNA by HuR	NA	NA	0.213	0.771	0.484796	1
Bone Remodelling	0.237	0.0897	0.626	0.952	0.485492	1
Cyclins and Cell Cycle Regulation	0.113	0.0364	0.987	0.762	0.486868	1
Role of fl-arrestins in the activation and targeting of MAP kinases	0.0194	0.875	0.787	0.523	0.487592	1
GABA A (rho) receptor activation	NA	NA	NA	0.489	0.489	1
Actions of Nitric Oxide in the Heart	0.346	0.344	0.423	0.826	0.489337	1
Attachment of GPI anchor to uPAR	NA	NA	0.722	0.268	0.491515	1
Cytochrome c-mediated apoptotic response	NA	0.6	0.646	0.254	0.492154	1
Hedgehog signaling pathway	0.65	0.694	0.496	0.179	0.492686	1
Regulation of Gene Expression by Hypoxia-inducible Factor	NA	0.386	0.833	0.24	0.493096	1
TRIF-mediated programmed cell death	0.151	0.792	0.439	0.639	0.49671	1
IRS-related events	0.741	0.853	0.591	0.0264	0.497882	1
Highly calcium permeable postsynaptic nicotinic acetylcholine receptors	0.529	NA	0.432	0.536	0.498119	1
Phospholipids as signalling intermediaries	0.812	0.479	0.253	0.432	0.499255	1
Role of nicotinic acetylcholine receptors in the regulation of apoptosis	0.316	0.908	0.126	0.615	0.499301	1
Intrinsic Pathway for Apoptosis	0.261	0.576	0.617	0.56	0.499997	1
Cardiac muscle contraction	0.86	0.22	0.748	0.165	0.500443	1
Phospholipase C-epsilon pathway	0.276	0.465	0.321	0.875	0.500565	1
DCC mediated attractive signaling	0.647	0.863	0.363	0.133	0.501667	1
Thromboxane signalling through TP receptor	0.552	0.399	0.777	0.265	0.50177	1
p75NTR negatively regulates cell cycle via SC1	NA	0.609	NA	0.394	0.502202	1
CARM1 and Regulation of the Estrogen Receptor	0.812	0.44	0.856	0.0371	0.502286	1
NS1 Mediated Effects on Host Pathways	NA	NA	0.665	0.338	0.502319	1
RNA Polymerase III Transcription	0.642	0.675	0.0133	0.921	0.502406	1
TNFR1 Signaling Pathway	0.216	0.112	0.82	0.864	0.502413	1
Serotonin receptors	0.623	NA	0.812	0.119	0.504298	1
STAT6-mediated induction of chemokines	NA	NA	NA	0.505	0.505	1
Synthesis of epoxy (EET) and dihydroxyeicosatrienoic acids (DHET)	NA	NA	0.437	0.571	0.505738	1
Nuclear Envelope Reassembly	0.739	0.277	0.313	0.68	0.505749	1
METS affect on Macrophage Differentiation	0.283	0.0187	0.899	0.921	0.506459	1
Extracellular matrix organization	0.785	0.495	0.842	0.0406	0.507102	1
MPS IV - Morquio syndrome B	0.293	0.827	0.866	0.0721	0.508993	1
HIV Induced T Cell Apoptosis	0.937	0.315	0.235	0.39	0.509283	1
Ca2+ activated K+ channels	NA	NA	NA	0.51	0.51	1
p75NTR recruits signalling complexes	0.451	0.71	0.225	0.652	0.513075	1
Monocyte and its Surface Molecules	0.193	0.877	0.601	0.315	0.513449	1
G alpha (i) signalling events	0.748	0.151	0.812	0.328	0.515137	1
Transport of vitamins, nucleosides, and related molecules	0.186	0.737	0.892	0.184	0.515634	1
Regulation of IFNA signaling	0.682	0.166	0.439	0.768	0.516347	1
Insulin receptor recycling	0.475	0.352	0.891	0.241	0.517177	1
Cytosolic Iron-sulfur Cluster Assembly	0.665	0.21	0.547	0.637	0.5176	1
Postsynaptic nicotinic acetylcholine receptors	0.614	NA	0.495	0.421	0.517934	1
Aminoacyl-tRNA biosynthesis	0.414	0.038	0.765	0.914	0.519268	1
Transport of the SLBP independent Mature mRNA	0.059	0.821	0.783	0.491	0.523078	1
Multiple antiapoptotic pathways from IGF-1R signaling lead to BAD phosphorylation	0.728	0.525	0.059	0.844	0.523383	1
G alpha (s) signalling events	0.0521	0.612	0.997	0.103	0.528471	1
Endogenous sterols	0.537	0.849	0.538	0.141	0.528817	1
Hypoxia-Inducible Factor in the Cardiovascular System	0.693	0.43	0.284	0.651	0.528902	1
AKAP95 role in mitosis and chromosome dynamics	0.254	0.413	0.492	0.853	0.529404	1
Apoptotic DNA fragmentation and tissue homeostasis	0.563	0.347	0.797	0.327	0.529473	1
ERK activation	NA	0.844	0.297	0.364	0.52996	1
ADP signalling through P2Y purinoceptor 12	0.364	0.487	0.576	0.636	0.531698	1
Release of eIF4E	NA	0.857	0.672	0.0849	0.532104	1
Chaperones modulate interferon Signaling Pathway	0.954	0.579	0.102	0.326	0.532488	1
GPCR downstream signaling	0.705	0.598	0.843	0.0522	0.533867	1
Activation of Chaperone Genes by ATF6-alpha	NA	0.745	0.596	0.226	0.534451	1
Cleavage of the damaged purine	NA	NA	NA	0.535	0.535	1
Post-translational protein modification	0.312	0.173	0.867	0.691	0.535547	1
Caspase-mediated cleavage of cytoskeletal proteins	0.667	0.196	0.579	0.658	0.536253	1
RNA Polymerase II Transcription Termination	0.567	0.702	0.597	0.224	0.536996	1
IRS-related events triggered by IGF1R	0.663	0.926	0.632	0.0219	0.537535	1
Phosphorylation of proteins involved in the G2/M transition by Cyclin A:Cdc2 complexes	NA	NA	NA	0.538	0.538	1
Other glycan degradation	0.431	0.352	0.665	0.626	0.538571	1
Mitotic G2-G2/M phases	0.859	0.572	0.394	0.214	0.53899	1
B Cell Survival Pathway	0.271	0.897	0.22	0.625	0.540085	1
Transport of organic anions	0.625	NA	0.872	0.101	0.541078	1
Beta defensins	0.942	NA	NA	0.0772	0.541569	1
PD-1 signaling	0.29	NA	0.682	0.603	0.541622	1
Circadian Repression of Expression by REV-ERBA	0.98	0.248	0.586	0.0842	0.542379	1
Non-integrin membrane-ECM interactions	0.613	0.904	0.675	0.0335	0.54259	1
O-Glycan biosynthesis	0.895	0.604	0.591	0.0634	0.543905	1
Pre-NOTCH Expression and Processing	0.661	0.423	0.754	0.246	0.543987	1
SHC1 events in ERBB2 signaling	0.519	0.457	0.508	0.604	0.544473	1
Activation, myristolyation of BID and translocation to mitochondria	NA	NA	NA	0.545	0.545	1
TRAF6 mediated NF-kB activation	0.957	0.0339	0.408	0.717	0.546136	1
Passive Transport by Aquaporins	0.412	0.159	0.93	0.491	0.546223	1
Terpenoid backbone biosynthesis	0.358	0.619	0.32	0.78	0.548459	1
Post-Elongation Processing of Intron-Containing pre-mRNA	0.542	0.856	0.454	0.21	0.548948	1
SMAC-mediated dissociation of IAP:caspase complexes	NA	0.523	0.712	0.344	0.549474	1
Glycosylphosphatidylinositol(GPI)-anchor biosynthesis	0.159	0.229	0.962	0.586	0.549922	1
Lysine degradation	0.895	0.337	0.323	0.457	0.55282	1
Neurophilin interactions with VEGF and VEGFR	NA	NA	NA	0.553	0.553	1
NEP/NS2 Interacts with the Cellular Export Machinery	0.0823	0.729	0.679	0.722	0.55443	1
Post-Elongation Processing of the Transcript	0.608	0.736	0.549	0.226	0.554924	1
NGF signalling via TRKA from the plasma membrane	0.948	0.254	0.432	0.303	0.555024	1
Centrosome maturation	0.916	0.575	0.419	0.139	0.555374	1
ABCA transporters in lipid homeostasis	0.667	0.952	0.144	0.226	0.555987	1
Formation of Fibrin Clot (Clotting Cascade)	0.261	0.305	0.606	0.878	0.556384	1
Sphingolipid de novo biosynthesis	0.67	0.443	0.0703	0.928	0.556468	1
Cytokine Signaling in Immune system	0.514	0.403	0.673	0.523	0.558712	1
Neurotransmitter uptake and Metabolism In Glial Cells	NA	NA	NA	0.559	0.559	1
Activation of the pre-replicative complex	0.832	0.0978	0.649	0.598	0.559362	1
Transport of nucleosides and free purine and pyrimidine bases across the plasma membrane	NA	NA	NA	0.56	0.56	1
Angiotensin II mediated activation of JNK Pathway via Pyk2 dependent signaling	0.745	0.516	0.524	0.324	0.560132	1
Olfactory transduction	0.279	0.525	0.531	0.773	0.560296	1
VEGF, Hypoxia, and Angiogenesis	0.989	0.658	0.0794	0.163	0.560812	1
Organic cation/anion/zwitterion transport	0.505	0.35	0.253	0.911	0.561407	1
SLBP Dependent Processing of Replication-Dependent Histone Pre-mRNAs	0.354	0.908	0.413	0.338	0.562818	1
NCAM signaling for neurite out-growth	0.807	0.779	0.536	0.0796	0.563226	1
FGFR4 ligand binding and activation	0.795	NA	0.975	0.00625	0.565611	1
CREB phosphorylation through the activation of Ras	0.104	0.732	0.704	0.67	0.566638	1
Histamine receptors	NA	NA	NA	0.567	0.567	1
Hormone-sensitive lipase (HSL)-mediated triacylglycerol hydrolysis	0.606	0.601	0.361	0.569	0.568062	1
SUMOylation	NA	0.875	0.00924	0.934	0.568926	1
DNA Damage Bypass	NA	NA	NA	0.569	0.569	1
Cyclin A/B1 associated events during G2/M transition	0.621	0.729	0.291	0.493	0.569438	1
Costimulation by the CD28 family	0.193	0.628	0.0867	0.988	0.570528	1
Regulation of BAD phosphorylation	0.894	0.622	0.0881	0.56	0.570883	1
WNT ligand biogenesis and trafficking	0.356	0.0474	0.556	0.988	0.571068	1
Amine ligand-binding receptors	0.792	NA	0.577	0.243	0.571231	1
MPS VII - Sly syndrome	0.299	0.929	0.768	0.0949	0.571857	1
Role of DCC in regulating apoptosis	NA	0.761	0.421	0.426	0.574108	1
CD28 dependent PI3K/Akt signaling	0.322	0.791	0.19	0.818	0.574886	1
Glycosaminoglycan biosynthesis - heparan sulfate	0.812	0.856	0.228	0.207	0.57642	1
Effects of PIP2 hydrolysis	0.665	0.691	0.782	0.0937	0.576421	1
Interaction With The Zona Pellucida	NA	NA	0.91	0.143	0.576763	1
GABA B receptor activation	0.146	0.455	0.721	0.834	0.577132	1
Loss of proteins required for interphase microtubule organizationÃ‚Â from the centrosome	0.979	0.284	0.353	0.245	0.578278	1
Chronic myeloid leukemia	0.208	0.245	0.47	0.976	0.578949	1
Classical Kir channels	NA	NA	0.579	NA	0.579	1
Interactions of Rev with host cellular proteins	0.109	0.93	0.633	0.43	0.580699	1
MHC class II antigen presentation	0.891	0.34	0.371	0.469	0.581685	1
Alpha-oxidation of phytanate	NA	0.388	0.358	0.843	0.581992	1
Synthesis of IP2, IP, and Ins in the cytosol	NA	NA	0.414	0.695	0.582013	1
Oxygen-dependent Proline Hydroxylation of Hypoxia-inducible Factor Alpha	0.433	0.809	0.847	0.0945	0.582304	1
TAK1 activates NFkB by phosphorylation and activation of IKKs complex	0.751	0.077	0.322	0.948	0.582336	1
Gap-filling DNA repair synthesis and ligation in TC-NER	0.0448	0.751	0.882	0.599	0.582372	1
NOTCH2 intracellular domain regulates transcription	0.794	NA	0.714	0.153	0.582739	1
Synthesis of Leukotrienes (LT) and Eoxins (EX)	0.944	0.388	0.633	0.111	0.583813	1
Sema4D mediated inhibition of cell attachment and migration	NA	NA	0.377	0.73	0.583845	1
Phospholipid metabolism	0.929	0.335	0.243	0.534	0.585288	1
SMAC binds to IAPs	NA	0.569	0.766	0.3	0.585741	1
Signaling by NOTCH1	0.406	0.821	0.0892	0.864	0.585917	1
IGF1R signaling cascade	0.662	0.93	0.574	0.05	0.586175	1
Depurination	NA	NA	NA	0.587	0.587	1
Map Kinase Inactivation of SMRT Corepressor	0.388	0.76	0.166	0.839	0.58746	1
Activation of TRKA receptors	NA	NA	0.782	0.321	0.587872	1
Interconversion of 2-oxoglutarate and 2-hydroxyglutarate	NA	NA	NA	0.588	0.588	1
Pertussis toxin-insensitive CCR5 Signaling in Macrophage	0.879	0.489	0.311	0.42	0.588527	1
Interferon alpha/beta signaling	0.845	0.116	0.463	0.766	0.589566	1
Alzheimer's disease	0.655	0.425	0.975	0.0431	0.58977	1
Cells and Molecules involved in local acute inflammatory response	0.543	0.43	0.623	0.584	0.590396	1
Arginine and proline metabolism	0.167	0.76	0.598	0.681	0.590737	1
The citric acid (TCA) cycle and respiratory electron transport	0.599	0.236	0.635	0.72	0.590857	1
Synthesis of IPs in the nucleus	NA	NA	NA	0.591	0.591	1
Tryptophan catabolism	0.844	0.211	NA	0.576	0.591263	1
Host Interactions with Influenza Factors	NA	NA	0.67	0.456	0.592088	1
FCERI mediated Ca+2 mobilization	0.335	0.271	0.936	0.495	0.593587	1
Tumor Suppressor Arf Inhibits Ribosomal Biogenesis	0.12	0.926	0.0995	0.932	0.594465	1
Selenoamino acid metabolism	0.749	0.922	0.0458	0.533	0.595958	1
Binding of RNA by Insulin-like Growth Factor-2 mRNA Binding Proteins (IGF2BPs/IMPs/VICKZs)	NA	NA	0.503	0.632	0.596277	1
Signaling Pathway from G-Protein Families	0.544	0.608	0.55	0.492	0.596817	1
Creatine metabolism	NA	0.417	0.595	0.654	0.597362	1
p38 MAPK Signaling Pathway	0.496	0.177	0.849	0.659	0.599674	1
Export of Viral Ribonucleoproteins from Nucleus	0.147	0.85	0.654	0.549	0.599928	1
Non-homologous end-joining	0.141	NA	0.764	0.787	0.600142	1
Cam-PDE 1 activation	NA	NA	NA	0.601	0.601	1
ERKs are inactivated	0.763	0.383	0.334	0.702	0.602499	1
Endocytosis	0.905	0.265	0.276	0.668	0.602993	1
NF-kB activation through FADD/RIP-1 pathway mediated by caspase-8 and -10	0.721	0.318	0.528	0.633	0.603063	1
Sema4D in semaphorin signaling	0.376	0.894	0.99	0.00318	0.604459	1
Signaling by NOTCH1 HD+PEST Domain Mutants in Cancer	0.537	0.768	0.193	0.718	0.605491	1
Endosomal Sorting Complex Required For Transport (ESCRT)	0.366	0.59	0.16	0.95	0.605549	1
Depyrimidination	NA	NA	NA	0.609	0.609	1
Synthesis of PIPs at the ER membrane	NA	NA	NA	0.61	0.61	1
G2/M Transition	0.905	0.543	0.364	0.307	0.611491	1
mRNA Splicing	0.608	0.593	0.668	0.355	0.612546	1
Ras Signaling Pathway	0.282	0.749	0.415	0.758	0.614019	1
Sphingolipid metabolism	0.813	0.548	0.0825	0.833	0.615478	1
Organic anion transporters	NA	NA	NA	0.616	0.616	1
T Cytotoxic Cell Surface Molecules	0.918	NA	0.59	0.134	0.616147	1
Endocytotic role of NDK, Phosphins and Dynamin	0.237	0.909	0.0764	0.92	0.616766	1
mRNA 3'-end processing	0.55	0.768	0.765	0.162	0.616794	1
Transport of connexins along the secretory pathway	NA	0.501	0.664	NA	0.618356	1
Progesterone-mediated oocyte maturation	0.121	0.819	0.41	0.864	0.620289	1
Loss of Function of FBXW7 in Cancer and NOTCH1 Signaling	NA	NA	0.551	0.62	0.620445	1
Ras-Independent pathway in NK cell-mediated cytotoxicity	0.698	0.576	0.216	0.755	0.620742	1
RAF/MAP kinase cascade	NA	0.3	0.639	0.76	0.621885	1
Regulation of eIF2	0.0296	0.961	0.584	0.706	0.623539	1
Role of BRCA1, BRCA2 and ATR in Cancer Susceptibility	0.641	0.85	0.495	0.226	0.624179	1
Trefoil Factors Initiate Mucosal Healing	0.726	0.621	0.15	0.778	0.625116	1
Regulation of the Fanconi anemia pathway	0.268	0.98	0.138	0.616	0.625614	1
FCERI mediated NF-kB activation	0.929	0.43	0.0718	0.792	0.62606	1
CDO in myogenesis	0.642	0.66	0.319	0.633	0.626574	1
MEK activation	NA	0.259	0.746	0.707	0.626808	1
Inactivation of Cdc42 and Rac	NA	NA	NA	0.627	0.627	1
Toll Like Receptor 3 (TLR3) Cascade	0.384	0.369	0.391	0.94	0.627138	1
NFAT and Hypertrophy of the heart (Transcription in the broken heart)	0.277	0.946	0.162	0.735	0.628772	1
Ionotropic activity of Kainate Receptors	0.747	NA	0.565	0.398	0.629002	1
Unblocking of NMDA receptor, glutamate binding and activation	0.0903	0.683	0.963	0.398	0.630297	1
Multi-step Regulation of Transcription by Pitx2	0.944	0.54	0.825	0.0253	0.631081	1
Taurine and hypotaurine metabolism	NA	NA	0.146	0.937	0.63187	1
Signaling by GPCR	0.807	0.517	0.937	0.0388	0.632093	1
Lectin pathway of complement activation	NA	NA	NA	0.633	0.633	1
Phosphoinositides and their downstream targets.	0.572	0.627	0.347	0.715	0.633073	1
Dermatan sulfate biosynthesis	NA	0.584	0.545	0.605	0.633634	1
STING mediated induction of host immune responses	0.146	0.96	NA	0.461	0.635272	1
Signaling by NOTCH1 HD Domain Mutants in Cancer	0.601	0.785	0.0717	0.867	0.635742	1
Fc Epsilon Receptor I Signaling in Mast Cells	0.768	0.27	0.235	0.903	0.636046	1
Influenza Infection	0.251	0.779	0.964	0.116	0.637088	1
Signaling by NOTCH1 PEST Domain Mutants in Cancer	0.322	0.813	0.132	0.918	0.63714	1
Branched-chain amino acid catabolism	0.483	0.791	0.101	0.887	0.637229	1
RB Tumor Suppressor/Checkpoint Signaling in response to DNA damage	0.728	0.451	0.378	0.704	0.638488	1
IL 17 Signaling Pathway	0.919	0.671	0.65	0.0648	0.638835	1
FGFR1 ligand binding and activation	0.99	NA	0.916	0.00101	0.639322	1
NFkB activation by Nontypeable Hemophilus influenzae	0.875	0.868	0.0379	0.588	0.639481	1
Activation of BMF and translocation to mitochondria	NA	NA	NA	0.64	0.64	1
Eicosanoid ligand-binding receptors	0.809	NA	0.409	0.491	0.640144	1
PKB-mediated events	0.226	0.904	0.986	0.0212	0.640635	1
P2Y receptors	NA	NA	0.843	0.311	0.641826	1
G protein gated Potassium channels	0.13	0.44	0.577	0.965	0.642216	1
Natural killer cell mediated cytotoxicity	0.679	0.206	0.727	0.685	0.642447	1
Fc epsilon RI signaling pathway	0.427	0.73	0.54	0.58	0.642654	1
Extension of Telomeres	0.069	0.868	0.965	0.238	0.642979	1
RNA Polymerase III Transcription Initiation From Type 2 Promoter	0.745	0.633	0.239	0.672	0.643296	1
CDC6 association with the ORC:origin complex	NA	0.0784	0.978	0.516	0.643756	1
Arachidonic acid metabolism	0.951	0.492	0.791	0.0441	0.644215	1
FAS signaling pathway ( CD95 )	0.771	0.16	0.254	0.951	0.644376	1
Formation of the HIV-1 Early Elongation Complex	0.664	0.56	0.82	0.227	0.644491	1
Dopamine receptors	NA	NA	NA	0.645	0.645	1
Signaling by NOTCH1 t(7;9)(NOTCH1:M1580_K2555) Translocation Mutant	0.57	0.834	0.125	0.773	0.645218	1
Recruitment of repair and signaling proteins to double-strand breaks	NA	0.904	0.88	0.0334	0.645555	1
Platelet Aggregation (Plug Formation)	0.225	0.673	0.462	0.875	0.645751	1
Recycling pathway of L1	0.361	0.609	0.305	0.91	0.646469	1
ADP signalling through P2Y purinoceptor 1	0.452	0.459	0.817	0.531	0.647695	1
Nuclear Pore Complex (NPC) Disassembly	0.146	0.898	0.707	0.501	0.648703	1
Signal attenuation	0.227	0.307	0.754	0.909	0.649625	1
SHC-related events triggered by IGF1R	0.691	0.166	0.642	0.81	0.649937	1
Signalling to STAT3	NA	NA	NA	0.652	0.652	1
Platelet calcium homeostasis	0.759	0.792	0.807	0.0549	0.652521	1
Signaling by FGFR2 mutants	0.99	NA	0.654	0.0206	0.652901	1
Signaling by BMP	0.344	0.766	0.575	0.611	0.65454	1
FBXW7 Mutants and NOTCH1 in Cancer	0.531	0.848	0.0581	0.897	0.65531	1
Telomere Extension By Telomerase	NA	0.703	0.79	0.259	0.655468	1
Transport of nucleotide sugars	NA	0.696	0.621	0.451	0.656502	1
Beta-oxidation of very long chain fatty acids	NA	0.627	0.627	0.522	0.657586	1
Nephrin interactions	0.805	0.915	0.427	0.109	0.658352	1
Gap junction degradation	0.39	0.357	0.615	0.879	0.658468	1
FasL/ CD95L signaling	NA	NA	NA	0.659	0.659	1
Transport of the SLBP Dependant Mature mRNA	0.148	0.787	0.816	0.57	0.660491	1
Activation of Matrix Metalloproteinases	0.283	0.887	0.273	0.789	0.66202	1
Apoptotic execution phase	0.887	0.605	0.209	0.569	0.662935	1
Norepinephrine Neurotransmitter Release Cycle	0.27	NA	0.929	0.45	0.663273	1
TGF beta signaling pathway	0.35	0.361	0.662	0.879	0.664002	1
Integrin alphaIIb beta3 signaling	0.442	0.503	0.505	0.836	0.665001	1
Protein Kinase A at the Centrosome	0.0837	0.48	0.276	0.998	0.665062	1
Biosynthesis of neurotransmitters	NA	NA	0.842	0.345	0.665307	1
Regulation of innate immune responses to cytosolic DNA	0.492	0.992	NA	0.0499	0.666036	1
B cell receptor signaling pathway	0.905	0.287	0.157	0.868	0.666135	1
Polymerase switching	0.181	0.899	0.89	0.232	0.666141	1
ERK/MAPK targets	0.498	0.638	0.371	0.801	0.667147	1
Hypertrophic cardiomyopathy (HCM)	0.691	0.646	0.599	0.4	0.668335	1
GPVI-mediated activation cascade	0.265	0.882	0.318	0.785	0.66875	1
mRNA Editing	NA	NA	NA	0.669	0.669	1
Axonal growth stimulation	NA	NA	NA	0.67	0.67	1
Cross-presentation of particulate exogenous antigens (phagosomes)	NA	0.557	0.769	0.454	0.670295	1
BH3-only proteins associate with and inactivate anti-apoptotic BCL-2 members	NA	0.364	0.96	0.262	0.670785	1
Synthesis of 12-eicosatetraenoic acid derivatives	NA	0.902	NA	0.253	0.671489	1
Cellular response to hypoxia	0.46	0.654	0.866	0.305	0.672439	1
Alanine, aspartate and glutamate metabolism	0.389	0.874	0.431	0.583	0.673523	1
Post NMDA receptor activation events	0.151	0.803	0.625	0.777	0.67382	1
Regulation of thyroid hormone activity	NA	NA	NA	0.674	0.674	1
Porphyrin and chlorophyll metabolism	0.712	0.813	0.17	0.659	0.674332	1
PI Metabolism	0.549	0.57	0.486	0.739	0.674487	1
Transport of Mature mRNA Derived from an Intronless Transcript	0.0327	0.877	0.911	0.597	0.675469	1
Activation of Nicotinic Acetylcholine Receptors	0.84	NA	0.701	0.233	0.676411	1
Transport of Ribonucleoproteins into the Host Nucleus	0.0983	0.859	0.899	0.443	0.676711	1
Uptake of Carbon Dioxide and Release of Oxygen by Erythrocytes	NA	NA	NA	0.677	0.677	1
c-src mediated regulation of Cx43 function and closure of gap junctions	NA	0.612	NA	0.643	0.677365	1
Nef and signal transduction	NA	NA	0.572	0.681	0.677604	1
Nucleotide Excision Repair	0.18	0.861	0.841	0.403	0.67768	1
Transferrin endocytosis and recycling	0.687	0.877	0.608	0.159	0.677783	1
RIG-I/MDA5 mediated induction of IFN-alpha/beta pathways	0.814	0.229	0.367	0.867	0.677798	1
Apoptosis induced DNA fragmentation	0.748	0.277	0.951	0.21	0.678074	1
RNA Polymerase I Chain Elongation	0.433	0.829	0.381	0.677	0.680456	1
MyD88-independent cascade	0.468	0.555	0.44	0.849	0.680678	1
Viral Messenger RNA Synthesis	0.612	0.559	0.862	0.281	0.681259	1
Gamma-aminobutyric Acid Receptor Life Cycle	NA	NA	0.476	0.767	0.681864	1
Telomere C-strand synthesis initiation	NA	NA	0.686	0.575	0.683088	1
Amino acid transport across the plasma membrane	0.316	0.208	0.882	0.856	0.683545	1
Activation of NMDA receptor upon glutamate binding and postsynaptic events	0.188	0.844	0.609	0.71	0.683647	1
MPS IIIA - Sanfilippo syndrome A	0.312	0.984	0.744	0.089	0.684921	1
Nuclear Events (kinase and transcription factor activation)	0.572	0.464	0.517	0.797	0.685219	1
Inwardly rectifying K+ channels	0.219	0.291	0.61	0.978	0.685695	1
Recognition and association of DNA glycosylase with site containing an affected pyrimidine	NA	NA	NA	0.686	0.686	1
ABC transporters	0.341	0.724	0.676	0.629	0.6863	1
TRAF6 mediated IRF7 activation	0.78	0.584	0.231	0.765	0.686384	1
Alternative complement activation	NA	NA	NA	0.688	0.688	1
SHC1 events in ERBB4 signaling	0.637	0.294	0.769	0.669	0.688185	1
Amino sugar and nucleotide sugar metabolism	0.176	0.0928	0.559	0.999	0.688683	1
Sonic Hedgehog (Shh) Pathway	0.192	0.707	0.721	0.768	0.690085	1
Rac 1 cell motility signaling pathway	0.614	0.755	0.378	0.628	0.690739	1
Potassium transport channels	NA	NA	NA	0.691	0.691	1
NOD-like receptor signaling pathway	0.221	0.308	0.406	0.994	0.692157	1
Signaling by FGFR in disease	0.986	0.683	0.281	0.139	0.692991	1
Urea cycle	NA	0.675	0.365	0.778	0.6931	1
APOBEC3G mediated resistance to HIV-1 infection	NA	NA	NA	0.695	0.695	1
Synthesis of PA	0.791	0.298	0.982	0.0885	0.696131	1
Iron uptake and transport	0.527	0.371	0.842	0.614	0.696898	1
Unwinding of DNA	NA	NA	NA	0.698	0.698	1
Antigen Activates B Cell Receptor Leading to Generation of Second Messengers	0.801	0.443	0.731	0.39	0.698181	1
Signaling by NOTCH1 in Cancer	0.634	0.867	0.167	0.71	0.698831	1
Prion diseases	0.996	0.705	0.0836	0.222	0.699198	1
Transport of inorganic cations/anions and amino acids/oligopeptides	0.432	0.283	0.769	0.856	0.700702	1
HIV-I Nef: negative effector of Fas and TNF	0.994	0.283	0.365	0.296	0.701446	1
Chemokine receptors bind chemokines	0.64	0.103	0.704	0.924	0.702336	1
Apoptotic factor-mediated response	NA	0.489	0.765	0.592	0.703864	1
Olfactory Signaling Pathway	0.186	NA	0.845	0.791	0.704819	1
NF-kB Signaling Pathway	0.562	0.0633	0.383	0.997	0.705154	1
Amino acid and oligopeptide SLC transporters	0.407	0.233	0.814	0.875	0.705196	1
Prostanoid ligand receptors	NA	NA	NA	0.706	0.706	1
Pre-NOTCH Processing in the Endoplasmic Reticulum	NA	NA	0.327	0.889	0.707675	1
Sema3A PAK dependent Axon repulsion	0.922	0.384	0.432	0.556	0.707675	1
Kinesins	0.258	0.98	0.705	0.198	0.707858	1
GPCR ligand binding	0.559	0.197	0.919	0.657	0.70862	1
Aldosterone-regulated sodium reabsorption	0.895	0.217	0.106	0.97	0.70951	1
Destabilization of mRNA by Butyrate Response Factor 1 (BRF1)	0.597	0.338	0.661	0.807	0.71051	1
Fructose and mannose metabolism	0.696	0.497	0.604	0.634	0.710825	1
Molecules associated with elastic fibres	0.298	0.831	0.65	0.62	0.71205	1
Huntington's disease	0.8	0.525	0.656	0.428	0.713015	1
N-glycan antennae elongation in the medial/trans-Golgi	0.311	0.82	0.527	0.738	0.713499	1
NGF processing	NA	0.536	0.272	0.933	0.714648	1
Tight junction	0.781	0.395	0.603	0.642	0.714676	1
Neuronal System	0.528	0.624	0.757	0.527	0.717466	1
Autoimmune thyroid disease	0.788	0.137	0.532	0.914	0.717643	1
Cleavage of Growing Transcript in the Termination Region	0.699	0.9	0.563	0.209	0.717652	1
p53 Signaling Pathway	0.556	0.309	0.943	0.472	0.717755	1
Regulation of gap junction activity	NA	0.63	NA	0.686	0.718125	1
G1 Phase	0.225	0.135	0.979	0.838	0.719264	1
Hemostasis	0.284	0.418	0.998	0.174	0.719325	1
Uptake of Oxygen and Release of Carbon Dioxide by Erythrocytes	NA	NA	NA	0.72	0.72	1
SHC1 events in EGFR signaling	0.899	0.225	0.496	0.744	0.72008	1
GP1b-IX-V activation signalling	NA	0.848	0.0858	0.912	0.720869	1
GRB2 events in ERBB2 signaling	0.797	0.731	0.269	0.637	0.72264	1
Mitochondrial Protein Import	0.819	0.812	0.264	0.508	0.723383	1
Peptide hormone biosynthesis	0.0512	0.509	0.995	0.588	0.723655	1
Class A/1 (Rhodopsin-like receptors)	0.48	0.137	0.795	0.935	0.724737	1
RNA degradation	0.662	0.746	0.337	0.704	0.72494	1
Glycolysis Pathway	NA	0.875	0.268	0.693	0.725096	1
Role of Tob in T-cell activation	0.682	0.858	0.167	0.732	0.725324	1
Cytosolic sulfonation of small molecules	0.77	0.91	0.204	0.483	0.727337	1
DNA strand elongation	0.119	0.724	0.607	0.937	0.728463	1
Acyl chain remodelling of PI	0.921	NA	0.767	0.139	0.728966	1
activated TAK1 mediates p38 MAPK activation	0.548	0.306	0.578	0.921	0.7294	1
Prolactin receptor signaling	0.854	0.516	0.449	0.602	0.729764	1
TRAIL signaling	NA	0.84	NA	0.449	0.729911	1
FGFR2c ligand binding and activation	0.958	NA	0.935	0.0147	0.730483	1
ER Quality Control Compartment (ERQC)	NA	NA	0.586	0.743	0.730757	1
NOD1/2 Signaling Pathway	0.258	0.594	0.747	0.836	0.730979	1
Transport of Mature Transcript to Cytoplasm	0.0765	0.984	0.753	0.436	0.732081	1
Assembly Of The HIV Virion	0.879	0.423	0.569	0.541	0.734434	1
Glycosphingolipid biosynthesis - ganglio series	0.271	0.98	0.458	0.467	0.734944	1
Apoptotic cleavage of cellular proteins	0.949	0.635	0.199	0.55	0.735787	1
Potassium Channels	0.391	0.318	0.868	0.815	0.736216	1
Proton-coupled monocarboxylate transport	NA	NA	NA	0.738	0.738	1
Erk1/Erk2 Mapk Signaling pathway	0.596	0.448	0.297	0.955	0.738042	1
RNA Polymerase II Transcription Elongation	0.665	0.679	0.57	0.583	0.738426	1
MPS IV - Morquio syndrome A	0.241	0.97	0.951	0.06	0.738517	1
Hormone ligand-binding receptors	0.695	NA	0.593	0.642	0.739034	1
DSCAM interactions	0.372	NA	0.731	0.795	0.739788	1
Destabilization of mRNA by KSRP	0.387	0.779	0.169	0.961	0.739881	1
Tight junction interactions	0.573	0.406	0.429	0.936	0.740421	1
Long-term depression	0.843	0.327	0.898	0.299	0.742414	1
Tat-mediated elongation of the HIV-1 transcript	0.508	0.684	0.832	0.438	0.742965	1
Sodium-coupled phosphate cotransporters	NA	NA	NA	0.743	0.743	1
Recognition and association of DNA glycosylase with site containing an affected purine	NA	NA	NA	0.744	0.744	1
Type II Na+/Pi cotransporters	NA	NA	NA	0.744	0.744	1
Processing of Intronless Pre-mRNAs	0.945	0.698	0.518	0.2	0.745431	1
Chondroitin sulfate/dermatan sulfate metabolism	0.121	0.966	0.96	0.139	0.745512	1
VEGF signaling pathway	0.548	0.781	0.454	0.711	0.748082	1
Integration of provirus	NA	NA	0.578	0.773	0.748125	1
Gamma-carboxylation of protein precursors	NA	0.981	0.586	0.129	0.748666	1
Acetylcholine Neurotransmitter Release Cycle	0.361	0.608	0.927	0.491	0.750093	1
Pentose phosphate pathway (hexose monophosphate shunt)	NA	NA	0.045	0.996	0.750629	1
AKT phosphorylates targets in the nucleus	NA	0.867	0.514	0.512	0.751695	1
Renin-angiotensin system	0.803	0.514	0.731	0.443	0.751741	1
Vitamin C (ascorbate) metabolism	NA	NA	NA	0.752	0.752	1
Cytokine Network	0.909	NA	0.505	0.435	0.752789	1
EGFR downregulation	0.522	0.769	0.124	0.959	0.75407	1
RNA Polymerase III Transcription Initiation	0.543	0.921	0.338	0.614	0.756732	1
Glycosphingolipid metabolism	0.931	0.186	0.356	0.881	0.758251	1
mRNA Capping	0.516	0.909	0.723	0.286	0.758256	1
Primary immunodeficiency	0.934	0.427	0.901	0.116	0.760262	1
Regulation by c-FLIP	0.721	0.86	0.43	0.475	0.76224	1
Degradation of collagen	0.483	0.833	0.587	0.613	0.762764	1
Highly sodium permeable acetylcholine nicotinic receptors	NA	NA	0.95	0.264	0.763269	1
Phosphorylation of MEK1 by cdk5/p35 down regulates the MAP kinase pathway	0.844	0.759	0.235	0.672	0.763789	1
Th1/Th2 Differentiation	0.885	0.188	0.652	0.77	0.764951	1
Carnitine synthesis	NA	0.944	0.86	0.0787	0.76577	1
Zinc influx into cells by the SLC39 gene family	0.321	0.219	0.804	0.967	0.766378	1
Interleukin-2 signaling	0.818	0.553	0.289	0.835	0.767124	1
Gastrin-CREB signalling pathway via PKC and MAPK	0.409	0.271	0.997	0.329	0.768098	1
Interleukin receptor SHC signaling	0.914	0.319	0.201	0.922	0.769729	1
Signal amplification	0.403	0.44	0.606	0.946	0.770289	1
Phosphorylation of CD3 and TCR zeta chains	NA	NA	0.993	0.0792	0.770408	1
Digestion of dietary lipid	NA	NA	NA	0.771	0.771	1
Metabolism of water-soluble vitamins and cofactors	0.598	0.931	0.183	0.745	0.771305	1
Regulation of transcriptional activity by PML	0.956	0.0166	0.87	0.784	0.771645	1
RNA Polymerase III Transcription Initiation From Type 1 Promoter	0.882	0.604	0.245	0.772	0.773959	1
Bioactive Peptide Induced Signaling Pathway	0.435	0.602	0.929	0.477	0.77421	1
Systemic lupus erythematosus	0.85	0.792	0.464	0.401	0.774679	1
GABA synthesis, release, reuptake and degradation	0.475	0.742	0.937	0.275	0.776242	1
T Helper Cell Surface Molecules	0.948	NA	0.834	0.101	0.776998	1
HIV Transcription Initiation	0.679	0.581	0.831	0.463	0.778549	1
Downregulation of ERBB2:ERBB3 signaling	0.793	0.829	0.424	0.485	0.779026	1
RSK activation	NA	0.509	NA	0.857	0.779466	1
The SARS-coronavirus Life Cycle	0.49	0.79	0.51	0.769	0.779643	1
Roles of fl-arrestin-dependent Recruitment of Src Kinases in GPCR Signaling	0.0261	0.944	0.966	0.528	0.7798	1
CHL1 interactions	NA	NA	0.889	0.45	0.780736	1
Drug metabolism - other enzymes	0.942	0.831	0.0102	0.911	0.782002	1
Tandem pore domain potassium channels	0.693	NA	0.569	0.752	0.783661	1
Acetylcholine Binding And Downstream Events	0.48	NA	0.848	0.65	0.784348	1
Fanconi Anemia pathway	0.696	0.998	0.256	0.123	0.784541	1
Mitochondrial tRNA aminoacylation	0.818	0.515	0.827	0.382	0.786333	1
Transport to the Golgi and subsequent modification	0.155	0.994	0.0993	0.916	0.786698	1
Apoptotic Signaling in Response to DNA Damage	0.802	0.809	0.801	0.165	0.787287	1
Purine ribonucleoside monophosphate biosynthesis	0.616	0.982	0.163	0.576	0.788346	1
E2F1 Destruction Pathway	NA	0.551	0.599	0.844	0.78887	1
Cell to Cell Adhesion Signaling	0.745	0.978	0.361	0.239	0.789246	1
G2 Phase	NA	NA	0.56	0.838	0.789345	1
Formation of the Early Elongation Complex	0.802	0.569	0.869	0.3	0.791014	1
Inhibition of voltage gated Ca2+ channels via Gbeta/gamma subunits	0.159	0.239	0.674	0.998	0.79118	1
PTM: gamma carboxylation, hypusine formation and arylsulfatase activation	0.266	0.999	0.599	0.138	0.791989	1
Signaling by NOTCH3	0.421	0.994	0.335	0.398	0.792197	1
Abacavir transport and metabolism	NA	NA	0.0678	0.996	0.793899	1
Cell adhesion molecules (CAMs)	0.277	0.942	0.728	0.522	0.794171	1
mRNA Splicing - Major Pathway	0.735	0.807	0.752	0.297	0.794269	1
Allograft rejection	0.725	NA	0.67	0.65	0.794338	1
Gap junction trafficking	0.801	0.277	0.653	0.842	0.795253	1
Clearance of Nuclear Envelope Membranes from Chromatin	NA	0.845	0.393	0.754	0.795626	1
Activated point mutants of FGFR2	0.908	NA	0.987	0.0172	0.797024	1
Arrhythmogenic right ventricular cardiomyopathy (ARVC)	0.751	0.919	0.334	0.506	0.797036	1
TNFR2 Signaling Pathway	0.972	0.73	0.133	0.6	0.797419	1
Transcription	0.869	0.954	0.146	0.466	0.797795	1
Class B/2 (Secretin family receptors)	0.557	0.967	0.799	0.125	0.79807	1
TRAF3-dependent IRF activation pathway	0.776	0.483	0.754	0.605	0.798081	1
Lysine catabolism	NA	NA	0.118	0.991	0.798083	1
Purine catabolism	NA	0.945	0.124	0.844	0.799398	1
Reproduction	0.984	NA	0.426	0.309	0.80023	1
RNA Polymerase I Promoter Clearance	0.47	0.724	0.381	0.929	0.800249	1
CREB phosphorylation	NA	0.564	0.472	0.917	0.802947	1
Signalling to RAS	0.743	0.183	0.863	0.808	0.80415	1
NICD traffics to nucleus	0.821	0.646	0.241	0.87	0.804696	1
Semaphorin interactions	0.803	0.957	0.96	0.00471	0.805592	1
Abacavir metabolism	NA	NA	NA	0.806	0.806	1
SMAC-mediated apoptotic response	NA	0.663	0.916	0.382	0.806618	1
Lck and Fyn tyrosine kinases in initiation of TCR Activation	0.616	NA	0.974	0.231	0.807168	1
Homologous recombination	0.128	0.781	0.987	0.45	0.807881	1
Chemokine signaling pathway	0.265	0.853	0.643	0.83	0.808128	1
p38MAPK events	0.498	0.154	0.908	0.925	0.808345	1
Receptor-ligand binding initiates the second proteolytic cleavage of Notch receptor	0.462	NA	0.85	0.717	0.809126	1
SMAD2/SMAD3:SMAD4 heterotrimer regulates transcription	0.868	0.762	0.143	0.839	0.809642	1
Notch-HLH transcription pathway	0.81	0.628	0.333	0.837	0.809895	1
Viral myocarditis	0.872	0.656	0.95	0.0786	0.811621	1
Transcriptional activity of SMAD2/SMAD3:SMAD4 heterotrimer	0.444	0.79	0.472	0.881	0.812641	1
Peptide ligand-binding receptors	0.607	0.104	0.889	0.939	0.813278	1
Activation of Chaperones by ATF6-alpha	0.0619	0.998	0.835	0.298	0.813682	1
RNA Pol II CTD phosphorylation and interaction with CE	0.876	0.549	0.842	0.311	0.814346	1
Tie2 Signaling	0.894	0.151	0.0649	0.999	0.814776	1
Signalling to p38 via RIT and RIN	0.728	0.193	0.862	0.833	0.815316	1
Sodium-coupled sulphate, di- and tri-carboxylate transporters	NA	NA	NA	0.816	0.816	1
NrCAM interactions	NA	NA	0.934	0.409	0.81657	1
Regulatory RNA pathways	0.69	0.671	0.817	0.486	0.816925	1
Synthesis of 5-eicosatetraenoic acids	NA	NA	NA	0.818	0.818	1
Activation of caspases through apoptosome-mediated cleavage	NA	0.801	0.678	0.605	0.818201	1
Processing of Capped Intronless Pre-mRNA	0.87	0.868	0.689	0.18	0.818725	1
Granzyme A mediated Apoptosis Pathway	0.424	NA	0.85	0.77	0.81972	1
RNA polymerase	0.913	0.738	0.372	0.563	0.81973	1
Protein export	0.0539	0.997	0.547	0.716	0.819734	1
Neurotransmitter Receptor Binding And Downstream Transmission In The Postsynaptic Cell	0.446	0.422	0.956	0.678	0.820639	1
Myogenesis	0.655	0.807	0.448	0.763	0.82265	1
Eph Kinases and ephrins support platelet aggregation	NA	0.67	0.742	0.697	0.822979	1
Leading Strand Synthesis	0.0732	0.971	0.969	0.327	0.823998	1
Meiotic Recombination	0.537	0.755	0.819	0.567	0.824266	1
SEMA3A-Plexin repulsion signaling by inhibiting Integrin adhesion	0.837	0.65	0.625	0.572	0.8248	1
Adherens junctions interactions	0.734	0.681	0.69	0.612	0.825857	1
Downregulation of SMAD2/3:SMAD4 transcriptional activity	0.194	0.857	0.847	0.742	0.825989	1
RNA Polymerase II Transcription Initiation And Promoter Clearance	0.925	0.639	0.722	0.308	0.826722	1
Regulation of cytoskeletal remodeling and cell spreading by IPP complex components	NA	0.993	0.324	0.356	0.826897	1
Formation of RNA Pol II elongation complex	0.651	0.773	0.857	0.376	0.827379	1
Elastic fibre formation	0.558	0.752	0.666	0.741	0.829201	1
Small Interfering RNA (siRNA) Biogenesis	NA	NA	0.833	0.651	0.830843	1
Negative regulation of the PI3K/AKT network	NA	0.876	0.787	0.386	0.83129	1
Trka Receptor Signaling Pathway	0.983	0.274	0.128	0.938	0.831675	1
Phosphorylation of proteins involved in G1/S transition by active Cyclin E:Cdk2 complexes	NA	NA	NA	0.832	0.832	1
Respiratory electron transport	0.674	0.254	0.811	0.897	0.833385	1
Processing of DNA ends prior to end rejoining	NA	NA	NA	0.834	0.834	1
CD40L Signaling Pathway	0.974	0.545	0.194	0.773	0.834187	1
Biotin transport and metabolism	0.231	0.815	0.234	0.994	0.834888	1
Activation of Csk by cAMP-dependent Protein Kinase Inhibits Signaling through the T Cell Receptor	0.0945	0.925	0.731	0.887	0.835537	1
Neurotransmitter Clearance In The Synaptic Cleft	NA	NA	0.82	0.68	0.835956	1
Proton/oligonucleotide cotransporters	NA	NA	NA	0.836	0.836	1
Activation of Ca-permeable Kainate Receptor	0.734	NA	0.925	0.357	0.836541	1
TACI and BCMA stimulation of B cell immune responses.	0.66	0.888	0.508	0.623	0.836685	1
Opsins	NA	NA	0.962	0.351	0.837472	1
Platelet Adhesion to exposed collagen	0.541	0.853	0.605	0.709	0.837579	1
CBL mediated ligand-induced downregulation of EGF receptors	0.98	0.706	0.219	0.56	0.837796	1
BCR Signaling Pathway	0.736	0.441	0.815	0.725	0.838529	1
Purine salvage	0.639	0.877	0.392	0.773	0.8402	1
Jak-STAT signaling pathway	0.842	0.442	0.589	0.819	0.840538	1
Glycolysis	0.998	0.221	0.277	0.684	0.840918	1
DNA replication initiation	NA	NA	0.569	0.893	0.841731	1
Metabolism of vitamins and cofactors	0.734	0.818	0.216	0.896	0.842074	1
Hyaluronan metabolism	0.97	0.134	0.666	0.79	0.842362	1
WNT Signaling Pathway	0.882	0.95	0.0926	0.693	0.842474	1
Multifunctional anion exchangers	NA	0.731	NA	0.79	0.842718	1
Crosslinking of collagen fibrils	NA	0.496	NA	0.924	0.842754	1
RAF phosphorylates MEK	NA	0.223	0.769	0.963	0.845227	1
Activation of the phototransduction cascade	0.4	NA	0.6	0.961	0.845549	1
ARMS-mediated activation	0.663	0.615	0.811	0.671	0.845816	1
Spry regulation of FGF signaling	0.867	0.834	0.0633	0.931	0.845904	1
Downregulation of ERBB4 signaling	NA	NA	NA	0.846	0.846	1
Regulation of Hypoxia-inducible Factor (HIF) by Oxygen	0.728	0.904	0.713	0.333	0.846371	1
G-protein activation	0.453	0.622	0.648	0.93	0.847126	1
Nicotinate metabolism	NA	0.568	NA	0.9	0.847863	1
Astrocytic Glutamate-Glutamine Uptake And Metabolism	NA	NA	NA	0.849	0.849	1
Activation of GABAB receptors	0.135	0.492	0.672	0.997	0.849678	1
LRR FLII-interacting protein 1 (LRRFIP1) activates type I IFN production	NA	0.876	NA	0.622	0.850036	1
N-glycan trimming in the ER and Calnexin/Calreticulin cycle	0.926	0.465	0.524	0.749	0.852027	1
Signal regulatory protein (SIRP) family interactions	0.724	0.98	0.0769	0.811	0.853585	1
Formation of ATP by chemiosmotic coupling	0.789	0.599	0.917	0.369	0.853644	1
Calnexin/calreticulin cycle	NA	0.268	0.516	0.992	0.854663	1
Spliceosome	0.765	0.298	0.976	0.478	0.854803	1
Ceramide Signaling Pathway	0.918	0.0355	0.667	0.982	0.85484	1
Role of MEF2D in T-cell Apoptosis	0.941	0.981	0.232	0.219	0.856588	1
Depolarization of the Presynaptic Terminal Triggers the Opening of Calcium Channels	0.893	NA	NA	0.609	0.858666	1
Gap junction assembly	0.9	0.608	0.797	0.406	0.858675	1
Degradation of the extracellular matrix	0.305	0.836	0.678	0.889	0.858971	1
Cytokine-cytokine receptor interaction	0.894	0.262	0.874	0.654	0.859097	1
Dopamine Neurotransmitter Release Cycle	0.876	NA	0.593	0.685	0.860135	1
HIV Transcription Elongation	0.823	0.702	0.865	0.35	0.861566	1
B Lymphocyte Cell Surface Molecules	NA	NA	0.989	0.226	0.861643	1
Anchoring fibril formation	NA	0.527	NA	0.93	0.862459	1
Inhibition of Cellular Proliferation by Gleevec	0.844	0.807	0.14	0.919	0.863896	1
O2/CO2 exchange in erythrocytes	NA	NA	NA	0.864	0.864	1
Regulation of IFNG signaling	0.996	0.637	0.199	0.517	0.864328	1
Nonhomologous End-joining (NHEJ)	NA	NA	0.529	0.931	0.864396	1
Glycosphingolipid biosynthesis - globo series	0.974	0.17	0.533	0.873	0.865688	1
Sulfur metabolism	0.453	0.819	0.946	0.426	0.86587	1
Nuclear Envelope Breakdown	0.494	0.886	0.655	0.734	0.865885	1
IL22 Soluble Receptor Signaling Pathway	0.918	0.77	0.377	0.657	0.866663	1
MAPK signaling pathway	0.63	0.294	0.997	0.378	0.86727	1
Hematopoietic cell lineage	0.636	0.771	0.858	0.527	0.867472	1
IL-2 Receptor Beta Chain in T cell Activation	0.964	0.912	0.204	0.463	0.867788	1
SHC-related events	0.876	0.43	0.822	0.632	0.868538	1
RNA Polymerase I Transcription Termination	0.381	0.933	0.524	0.838	0.868869	1
Formation of HIV-1 elongation complex containing HIV-1 Tat	0.764	0.831	0.731	0.48	0.868967	1
Role of MAL in Rho-Mediated Activation of SRF	0.625	0.522	0.899	0.729	0.870707	1
IL 5 Signaling Pathway	NA	NA	NA	0.872	0.872	1
Interferon gamma signaling	0.462	0.345	0.96	0.846	0.872425	1
Dendritic cells in regulating TH1 and TH2 Development	0.669	NA	0.931	0.521	0.872683	1
CRMPs in Sema3A signaling	0.64	0.861	0.937	0.244	0.872842	1
Amyotrophic lateral sclerosis (ALS)	0.975	0.658	0.523	0.443	0.872991	1
FCERI mediated MAPK activation	0.852	0.418	0.847	0.668	0.874525	1
Glycine, serine and threonine metabolism	0.251	0.99	0.0879	0.978	0.876496	1
Oxidative phosphorylation	0.946	0.441	0.926	0.28	0.87724	1
Formation of annular gap junctions	NA	0.82	0.309	0.945	0.877643	1
Neurofascin interactions	NA	NA	0.937	0.555	0.880944	1
Pyrimidine catabolism	0.784	0.77	0.24	0.939	0.881472	1
Cell junction organization	0.868	0.848	0.214	0.851	0.884249	1
Acyl chain remodelling of PC	0.994	0.796	0.741	0.0556	0.884266	1
Destabilization of mRNA by Tristetraprolin (TTP)	0.658	0.329	0.333	0.998	0.885981	1
Regulation of Commissural axon pathfinding by Slit and Robo	NA	NA	NA	0.886	0.886	1
Initiation of Nuclear Envelope Reformation	0.934	0.613	0.235	0.91	0.886061	1
EGF Signaling Pathway	0.828	0.913	0.309	0.728	0.886269	1
IL 3 signaling pathway	0.994	0.276	0.344	0.819	0.887566	1
Elongation arrest and recovery	0.958	0.429	0.874	0.396	0.887894	1
Glycosphingolipid biosynthesis - lacto and neolacto series	0.927	0.491	0.965	0.209	0.888127	1
Synthesis of bile acids and bile salts via 24-hydroxycholesterol	0.764	0.986	0.163	0.696	0.889452	1
Selective expression of chemokine receptors during T-cell polarization	0.576	0.147	0.94	0.962	0.891719	1
Activation of Src by Protein-tyrosine phosphatase alpha	0.664	0.879	0.17	0.967	0.892296	1
IGF-1 Signaling Pathway	0.738	0.921	0.317	0.818	0.892576	1
Late Phase of HIV Life Cycle	0.455	0.906	0.793	0.679	0.892998	1
Caspase-8 activation	0.833	0.918	0.412	0.638	0.893301	1
Sodium/Calcium exchangers	NA	NA	0.953	0.536	0.893996	1
Heme degradation	NA	0.567	NA	0.947	0.896582	1
RNA Polymerase I Promoter Escape	0.536	0.738	0.723	0.886	0.896603	1
Synthesis of UDP-N-acetyl-glucosamine	NA	NA	0.871	0.745	0.89719	1
Double Stranded RNA Induced Gene Expression	0.202	0.999	0.342	0.754	0.897588	1
Activation of IRF3/IRF7 mediated by TBK1/IKK epsilon	0.561	0.928	NA	0.72	0.897721	1
Acyl chain remodelling of PE	0.999	0.761	0.7	0.0375	0.898286	1
IRAK2 mediated activation of TAK1 complex	NA	NA	0.922	0.652	0.899626	1
IL 4 signaling pathway	0.944	0.448	0.475	0.878	0.899806	1
T Cell Receptor Signaling Pathway	0.862	0.717	0.353	0.9	0.900396	1
RNA Polymerase II Pre-transcription Events	0.82	0.892	0.646	0.52	0.90124	1
mRNA Decay by 5' to 3' Exoribonuclease	0.548	NA	0.933	0.733	0.902143	1
Resolution of AP sites via the single-nucleotide replacement pathway	0.431	0.89	0.728	0.824	0.902356	1
Cytokines and Inflammatory Response	0.662	NA	0.995	0.235	0.905126	1
N-Glycan antennae elongation	0.25	0.846	0.892	0.855	0.906607	1
Transport of Mature mRNAs Derived from Intronless Transcripts	0.113	0.823	0.97	0.852	0.906747	1
Biosynthesis of the N-glycan precursor (dolichol lipid-linked oligosaccharide, LLO) and transfer to a nascent protein	0.97	0.0128	0.896	0.96	0.908104	1
Vitamin B2 (riboflavin) metabolism	NA	0.963	0.819	0.352	0.909624	1
Negative regulators of RIG-I/MDA5 signaling	0.807	0.95	0.291	0.77	0.911502	1
SHC-mediated signalling	0.998	0.233	0.438	0.764	0.912478	1
Dual incision reaction in TC-NER	0.949	0.678	0.93	0.195	0.912571	1
Elevation of cytosolic Ca2+ levels	NA	0.88	0.99	0.125	0.912664	1
RNA Polymerase II HIV Promoter Escape	0.953	0.693	0.863	0.289	0.912818	1
Activation of the AP-1 family of transcription factors	NA	0.946	0.616	0.674	0.912869	1
Regulation of PLK1 Activity at G2/M Transition	NA	NA	NA	0.913	0.913	1
mRNA Processing	0.33	0.874	0.992	0.349	0.913597	1
IL-10 Anti-inflammatory Signaling Pathway	0.598	0.653	0.991	0.39	0.913709	1
Signalling to ERKs	0.771	0.229	0.932	0.892	0.913723	1
Transmission across Chemical Synapses	0.714	0.651	0.782	0.846	0.915552	1
Cellular responses to stress	0.664	0.782	0.97	0.372	0.915945	1
NOSTRIN mediated eNOS trafficking	NA	NA	NA	0.916	0.916	1
Interleukin-3, 5 and GM-CSF signaling	0.862	0.425	0.424	0.98	0.916384	1
Sphingolipid metabolism	0.948	0.766	0.494	0.667	0.916829	1
RNA Polymerase II Promoter Escape	0.819	0.663	0.958	0.39	0.917799	1
Pyrimidine metabolism	0.698	0.897	0.551	0.809	0.918168	1
Primary bile acid biosynthesis	0.743	0.871	0.585	0.785	0.918314	1
Processing and Activation of SUMO	NA	0.928	0.0274	0.998	0.918714	1
Erk and PI-3 Kinase Are Necessary for Collagen Binding in Corneal Epithelia	0.74	0.826	0.932	0.392	0.919136	1
EPO Signaling Pathway	0.872	0.866	0.395	0.796	0.919593	1
L1CAM interactions	0.278	0.999	0.509	0.616	0.920656	1
PERK regulated gene expression	0.0508	0.877	0.843	0.989	0.920745	1
Formation of HIV elongation complex in the absence of HIV Tat	0.622	0.838	0.935	0.506	0.921183	1
Growth Hormone Signaling Pathway	0.964	0.488	0.22	0.967	0.921851	1
Localization of the PINCH-ILK-PARVIN complex to focal adhesions	NA	0.933	0.86	0.454	0.922512	1
Tandem of pore domain in a weak inwardly rectifying K+ channels (TWIK)	NA	NA	NA	0.923	0.923	1
Netrin mediated repulsion signals	0.978	NA	0.912	0.185	0.92314	1
Basal cell carcinoma	0.587	0.999	0.706	0.159	0.923154	1
IL-7 Signal Transduction	0.784	0.8	0.522	0.882	0.924186	1
Integrin cell surface interactions	0.695	0.966	0.769	0.423	0.924812	1
Pausing and recovery of Tat-mediated HIV elongation	0.767	0.665	0.87	0.729	0.925865	1
HIV elongation arrest and recovery	0.7	0.851	0.927	0.451	0.926178	1
Membrane binding and targetting of GAG proteins	0.86	0.455	0.443	0.981	0.926385	1
Inactivation, recovery and regulation of the phototransduction cascade	0.781	0.891	0.877	0.395	0.926558	1
NFG and proNGF binds to p75NTR	NA	NA	NA	0.928	0.928	1
Neuroactive ligand-receptor interaction	0.74	0.427	0.801	0.948	0.928559	1
RNA Polymerase I Transcription	0.509	0.967	0.535	0.84	0.929441	1
Cell-cell junction organization	0.949	0.593	0.35	0.928	0.929641	1
Tat-mediated HIV elongation arrest and recovery	0.793	0.849	0.879	0.478	0.93082	1
Activation of PUMA and translocation to mitochondria	NA	NA	0.981	0.509	0.930976	1
Oxidative Stress Induced Gene Expression Via Nrf2	0.972	0.807	0.402	0.672	0.931572	1
Gap junction trafficking and regulation	0.849	0.398	0.634	0.969	0.932045	1
Interleukin-6 signaling	0.945	0.871	0.258	0.831	0.935614	1
GRB2 events in EGFR signaling	0.986	0.32	0.36	0.953	0.936108	1
Regulation of gene expression in late stage (branching morphogenesis) pancreatic bud precursor cells	NA	NA	0.97	0.615	0.937812	1
Pre-NOTCH Transcription and Translation	0.71	0.777	0.96	0.504	0.937988	1
Interactions of Vpr with host cellular proteins	0.128	0.809	0.999	0.598	0.93802	1
Cobalamin (Cbl, vitamin B12) transport and metabolism	0.814	0.965	0.662	0.492	0.93958	1
Formation of transcription-coupled NER (TC-NER) repair complex	0.933	0.662	0.966	0.262	0.939684	1
Amino acid synthesis and interconversion (transamination)	0.293	0.997	0.675	0.684	0.941549	1
Synthesis of substrates in N-glycan biosythesis	0.918	0.618	0.866	0.633	0.941761	1
AKT-mediated inactivation of FOXO1A	NA	NA	NA	0.942	0.942	1
Constitutive Signaling by NOTCH1 HD Domain Mutants	0.639	NA	0.78	0.945	0.942251	1
Abnormal metabolism in phenylketonuria	NA	NA	NA	0.943	0.943	1
TPO Signaling Pathway	0.998	0.697	0.187	0.745	0.943163	1
Prolonged ERK activation events	0.788	0.66	0.915	0.72	0.943347	1
Signaling by NOTCH4	0.59	0.996	0.417	0.695	0.944089	1
Asthma	0.887	NA	0.985	0.266	0.944206	1
Frs2-mediated activation	0.981	0.219	0.819	0.835	0.944361	1
Serotonin Neurotransmitter Release Cycle	0.57	NA	0.945	0.84	0.945056	1
Electron Transport Reaction in Mitochondria	NA	0.786	0.32	0.993	0.945895	1
RAF activation	NA	NA	0.749	0.946	0.946433	1
ADP-Ribosylation Factor	0.895	0.614	0.219	0.993	0.946574	1
Ion transport by P-type ATPases	0.807	0.647	0.996	0.253	0.946905	1
Base-free sugar-phosphate removal via the single-nucleotide replacement pathway	0.733	0.937	0.538	0.841	0.947703	1
Signaling by Hippo	0.939	0.996	0.379	0.271	0.949529	1
Links between Pyk2 and Map Kinases	0.839	0.664	0.636	0.936	0.949683	1
Presenilin action in Notch and Wnt signaling	0.808	0.998	0.755	0.131	0.951409	1
Insulin Processing	0.272	0.749	0.933	0.964	0.953628	1
Trafficking of GluR2-containing AMPA receptors	0.96	0.917	0.141	0.904	0.95375	1
Ion channel transport	0.763	0.827	0.685	0.894	0.954876	1
GABA A receptor activation	0.935	NA	NA	0.812	0.955116	1
Orexin and neuropeptides FF and QRFP bind to their respective receptors	NA	NA	NA	0.956	0.956	1
Factors involved in megakaryocyte development and platelet production	0.49	0.996	0.607	0.7	0.956501	1
2-LTR circle formation	NA	NA	0.914	0.855	0.956733	1
The 4-1BB-dependent immune response	0.657	0.955	0.343	0.959	0.957038	1
Cytosolic tRNA aminoacylation	0.598	0.952	0.5	0.937	0.957411	1
Calcitonin-like ligand receptors	0.911	NA	0.787	0.801	0.957757	1
Adherens junction	0.75	0.65	0.807	0.937	0.95804	1
Signaling by Interleukins	0.95	0.954	0.11	0.913	0.958307	1
Constitutive Signaling by NOTCH1 HD+PEST Domain Mutants	0.49	0.989	0.363	0.94	0.958613	1
Utilization of Ketone Bodies	NA	NA	0.971	0.72	0.960164	1
Abacavir transmembrane transport	NA	NA	NA	0.961	0.961	1
RNA Polymerase II Transcription Pre-Initiation And Promoter Opening	0.966	0.809	0.922	0.281	0.961553	1
Synthesis of PG	NA	0.854	0.953	0.638	0.96239	1
Pyrimidine biosynthesis	NA	0.629	0.969	0.818	0.963407	1
GRB2:SOS provides linkage to MAPK signaling for Intergrins	0.818	0.877	0.564	0.913	0.963612	1
SHC activation	NA	NA	0.965	NA	0.965	1
RNA Polymerase I Promoter Opening	0.851	0.89	0.452	0.933	0.965817	1
G0 and Early G1	0.836	0.305	0.937	0.951	0.966104	1
Pausing and recovery of HIV elongation	0.744	0.587	0.999	0.38	0.966387	1
Constitutive Signaling by NOTCH1 t(7;9)(NOTCH1:M1580_K2555) Translocation Mutant	NA	NA	0.983	0.682	0.966657	1
IL 6 signaling pathway	0.805	0.959	0.753	0.672	0.968847	1
Fcgamma receptor (FCGR) dependent phagocytosis	0.735	0.907	0.704	0.895	0.969259	1
Gamma-carboxylation, transport, and amino-terminal cleavage of proteins	NA	0.998	0.934	0.127	0.96945	1
tRNA Aminoacylation	0.839	0.685	0.794	0.927	0.969475	1
N-glycan trimming and elongation in the cis-Golgi	NA	NA	NA	0.972	0.972	1
Metabolism of porphyrins	0.91	0.981	0.193	0.901	0.972444	1
Vitamin D (calciferol) metabolism	NA	0.912	0.423	0.986	0.973672	1
RNA Polymerase I Transcription Initiation	0.54	0.865	0.991	0.629	0.974362	1
Downregulation of TGF-beta receptor signaling	0.593	0.935	0.939	0.733	0.974935	1
Retrograde neurotrophin signalling	0.647	0.674	0.854	0.981	0.976059	1
Activation of RAS in B Cells	NA	NA	NA	0.977	0.977	1
Axonal growth inhibition (RHOA activation)	NA	NA	NA	0.979	0.979	1
Insulin Signaling Pathway	0.638	0.888	0.538	0.992	0.97916	1
Regulation of signaling by CBL	0.976	0.858	0.296	0.943	0.979653	1
MAPKinase Signaling Pathway	0.572	0.993	0.542	0.913	0.979907	1
p130Cas linkage to MAPK signaling for integrins	0.778	0.998	0.571	0.611	0.979926	1
Progressive trimming of alpha-1,2-linked mannose residues from Man9/8/7GlcNAc2 to produce Man5GlcNAc2	NA	NA	NA	0.98	0.98	1
TGF-beta receptor signaling activates SMADs	0.79	0.914	0.854	0.812	0.980091	1
CD28 dependent Vav1 pathway	0.916	NA	0.381	0.994	0.980844	1
Interleukin-7 signaling	0.984	0.895	0.278	0.915	0.981722	1
Adenosine P1 receptors	NA	NA	NA	0.983	0.983	1
Regulation of hematopoiesis by cytokines	0.95	NA	0.986	0.442	0.98358	1
Leukocyte transendothelial migration	0.629	0.786	0.981	0.858	0.98358	1
Role of PI3K subunit p85 in regulation of Actin Organization and Cell Migration	0.886	0.971	0.281	0.961	0.983898	1
Neurotransmitter Release Cycle	0.654	0.911	0.66	0.984	0.984221	1
Respiratory electron transport, ATP synthesis by chemiosmotic coupling, and heat production by uncoupling proteins.	0.994	0.524	0.861	0.773	0.986201	1
The retinoid cycle in cones (daylight vision)	NA	NA	0.882	0.979	0.988573	1
How does salmonella hijack a cell	0.612	0.998	0.866	0.616	0.988776	1
Lysosphingolipid and LPA receptors	NA	0.973	0.945	0.703	0.990434	1
Signaling of Hepatocyte Growth Factor Receptor	0.947	0.981	0.541	0.816	0.990543	1
Ligand-gated ion channel transport	0.865	NA	0.825	0.979	0.990626	1
Proteolytic Processing of SUMO	NA	NA	NA	0.991	0.991	1
Glycoprotein hormones	NA	0.64	0.983	0.952	0.991622	1
Activation of BIM and translocation to mitochondria	NA	NA	NA	0.992	0.992	1
Regulation of KIT signaling	0.989	0.786	0.507	0.964	0.992854	1
Syndecan interactions	0.911	0.999	0.741	0.453	0.993482	1
Rho-Selective Guanine Exchange Factor AKAP13 Mediates Stress Fiber Formation	0.545	0.707	0.951	0.997	0.994298	1
Nerve growth factor pathway (NGF)	0.999	0.891	0.23	0.932	0.99441	1
Cell surface interactions at the vascular wall	0.56	0.995	0.975	0.666	0.994734	1
Integrin Signaling Pathway	0.701	0.734	0.996	0.908	0.994862	1
Ubiquinol biosynthesis	NA	0.993	NA	0.884	0.995098	1
PECAM1 interactions	0.919	0.948	0.94	0.723	0.995136	1
Heme biosynthesis	0.985	0.999	0.433	0.533	0.995162	1
Vitamins	NA	0.864	0.993	0.84	0.995694	1
IRAK2 mediated activation of TAK1 complex upon TLR7/8 or 9 stimulation	NA	NA	0.892	0.994	0.99599	1
Signaling by Activin	0.735	0.944	0.923	0.961	0.99656	1
Transcription of the HIV genome	0.881	0.987	0.955	0.649	0.996948	1
MicroRNA (miRNA) Biogenesis	0.981	0.744	0.913	0.92	0.996998	1
PDGF Signaling Pathway	0.991	0.989	0.765	0.571	0.997271	1
Pregnenolone biosynthesis	NA	NA	NA	0.998	0.998	1
Synthesis of PIPs at the early endosome membrane	0.768	0.998	0.748	0.935	0.998112	1
CTL mediated immune response against target cells	0.998	0.552	0.97	0.876	0.998746	1
Fibronectin matrix formation	NA	NA	0.999	NA	0.999	1
TGF-beta signaling pathway	0.918	0.976	0.866	0.979	0.999433	1
Synthesis of GDP-mannose	NA	0.998	0.998	0.734	0.999885	1
Rho cell motility signaling pathway	0.161	1	0.683	0.0371	1	1
Sonic Hedgehog (SHH) Receptor Ptc1 Regulates cell cycle	0.532	1	0.885	0.795	1	1
uCalpain and friends in Cell spread	0.793	1	0.547	0.843	1	1
The IGF-1 Receptor and Longevity	0.392	0.502	0.00958	1	1	1
RIG-I-like receptor signaling pathway	0.752	1	0.431	0.915	1	1
Fc gamma R-mediated phagocytosis	0.908	1	0.591	0.842	1	1
Oocyte meiosis	0.0267	1	0.489	0.29	1	1
Epithelial cell signaling in Helicobacter pylori infection	0.789	1	0.338	0.809	1	1
DNA replication	0.0673	0.82	1	0.834	1	1
Skeletal muscle hypertrophy is regulated via AKT/mTOR pathway	0.232	1	0.143	0.314	1	1
Role of Ran in mitotic spindle regulation	1	1	0.616	0.012	1	1
ALK in cardiac myocytes	0.22	1	0.959	0.605	1	1
Valine, leucine and isoleucine biosynthesis	NA	1	0.801	0.111	1	1
Regulation of actin cytoskeleton	0.715	1	0.883	0.149	1	1
Role of ERBB2 in Signal Transduction and Oncology	0.667	0.492	0.0947	1	1	1
Repression of Pain Sensation by the Transcriptional Regulator DREAM	0.23	1	0.404	0.349	1	1
Proteasome Complex	0.638	1	0.926	0.0378	1	1
Hemoglobin's Chaperone	1	0.813	0.205	0.598	1	1
GnRH signaling pathway	0.0507	1	0.399	0.0431	1	1
Leishmania infection	0.911	1	0.961	0.9	1	1
IL12 and Stat4 Dependent Signaling Pathway in Th1 Development	0.915	0.654	0.415	1	1	1
Proximal tubule bicarbonate reclamation	0.665	1	0.13	0.439	1	1
Pyrimidine metabolism	0.409	1	0.435	0.872	1	1
Hypoxia and p53 in the Cardiovascular system	1	0.924	0.049	0.324	1	1
Arachidonic acid metabolism	0.586	1	0.702	0.0169	1	1
Adhesion and Diapedesis of Granulocytes	0.448	0.497	1	0.0819	1	1
Base excision repair	0.0318	1	0.542	0.37	1	1
Agrin in Postsynaptic Differentiation	0.477	1	0.24	0.716	1	1
IL 2 signaling pathway	0.973	1	0.813	0.983	1	1
Notch signaling pathway	0.522	1	0.805	0.771	1	1
mCalpain and friends in Cell motility	0.283	1	0.438	0.303	1	1
A tetrasaccharide linker sequence is required for GAG synthesis	0.239	1	0.926	0.309	1	1
A third proteolytic cleavage releases NICD	NA	1	0.0629	0.605	1	1
ABC-family proteins mediated transport	0.885	1	0.0802	0.652	1	1
Activated NOTCH1 Transmits Signal to the Nucleus	0.262	1	0.536	0.948	1	1
Activation of ATR in response to replication stress	0.668	0.12	0.656	1	1	1
Activation of Chaperones by IRE1alpha	0.39	0.0371	1	0.0989	1	1
Activation of PKB	NA	0.449	0.156	1	1	1
Base Excision Repair	0.0552	1	0.682	0.279	1	1
Base-Excision Repair, AP Site Formation	NA	1	NA	0.884	1	1
Cell death signalling via NRAGE, NRIF and NADE	0.582	1	0.71	0.0128	1	1
Cell-Cell communication	0.927	1	0.238	0.95	1	1
Cell-extracellular matrix interactions	0.952	1	0.829	0.231	1	1
Class C/3 (Metabotropic glutamate/pheromone receptors)	0.472	NA	1	0.63	1	1
Cleavage of the damaged pyrimidine	NA	NA	NA	1	1	1
Common Pathway	0.195	0.324	1	0.514	1	1
Condensation of Prometaphase Chromosomes	NA	1	0.756	0.551	1	1
Constitutive Signaling by NOTCH1 PEST Domain Mutants	0.69	1	0.191	0.961	1	1
Conversion from APC/C:Cdc20 to APC/C:Cdh1 in late anaphase	0.00471	1	0.432	0.179	1	1
Cyclin B2 mediated events	NA	NA	1	0.358	1	1
DNA Repair	0.373	1	0.853	0.334	1	1
Deadenylation-dependent mRNA decay	0.185	1	0.125	0.727	1	1
Dimerization of procaspase-8	0.867	1	0.327	0.587	1	1
Diseases associated with visual transduction	1	0.815	0.00259	0.122	1	1
Displacement of DNA glycosylase by APE1	NA	0.995	1	0.634	1	1
ECM proteoglycans	0.966	1	0.713	0.133	1	1
Energy dependent regulation of mTOR by LKB1-AMPK	0.111	1	0.996	0.13	1	1
Extrinsic Pathway	NA	NA	1	0.308	1	1
FCGR activation	0.916	1	0.782	0.716	1	1
FGFR2 ligand binding and activation	1	NA	0.873	0.0152	1	1
Fertilization	1	NA	0.624	0.235	1	1
G alpha (12/13) signalling events	0.578	1	0.955	0.00775	1	1
GABA receptor activation	0.469	0.499	0.649	1	1	1
Gene Expression	0.453	1	0.00722	0.809	1	1
Generic Transcription Pathway	0.637	1	0.258	0.379	1	1
Glutamate Neurotransmitter Release Cycle	0.611	0.842	1	0.557	1	1
Glycosaminoglycan metabolism	0.282	1	0.748	0.0672	1	1
HIV Infection	1	0.928	0.248	0.0913	1	1
HIV Life Cycle	0.269	1	0.929	0.506	1	1
HS-GAG biosynthesis	0.218	1	0.844	0.0805	1	1
HS-GAG degradation	0.0152	0.978	1	0.0735	1	1
Heparan sulfate/heparin (HS-GAG) metabolism	0.186	1	0.822	0.194	1	1
Immunoregulatory interactions between a Lymphoid and a non-Lymphoid cell	0.655	0.507	0.687	1	1	1
Influenza Life Cycle	0.247	1	0.85	0.171	1	1
MPS IIIB - Sanfilippo syndrome B	0.265	1	1	0.0834	1	1
Metabolism of Angiotensinogen to Angiotensins	1	0.407	0.513	0.151	1	1
Metabolism of nucleotides	0.275	1	0.19	0.918	1	1
Mitotic Prometaphase	0.00136	1	0.642	0.15	1	1
NOTCH2 Activation and Transmission of Signal to the Nucleus	0.32	1	0.373	1	1	1
NRAGE signals death through JNK	0.67	1	0.638	0.0144	1	1
NRIF signals cell death from the nucleus	0.48	1	0.0825	0.314	1	1
Nuclear import of Rev protein	0.0901	1	0.935	0.882	1	1
Nuclear signaling by ERBB4	0.855	1	0.345	0.479	1	1
Oligomerization of connexins into connexons	NA	0.514	1	NA	1	1
Peroxisomal lipid metabolism	0.883	1	0.106	0.365	1	1
Polymerase switching on the C-strand of the telomere	0.0629	1	0.643	0.373	1	1
Processing of Capped Intron-Containing Pre-mRNA	0.607	1	0.889	0.419	1	1
Purine metabolism	0.838	1	0.112	0.849	1	1
RNA Polymerase I, RNA Polymerase III, and Mitochondrial Transcription	0.546	1	0.0343	0.811	1	1
RNA Polymerase II Transcription	0.897	1	0.932	0.306	1	1
RNA Polymerase II Transcription Initiation	1	0.627	0.793	0.452	1	1
RNA Polymerase III Transcription Initiation From Type 3 Promoter	0.254	1	0.297	0.358	1	1
Reactions specific to the complex N-glycan synthesis pathway	NA	NA	NA	1	1	1
Recycling of bile acids and salts	8.71e-05	1	0.449	0.692	1	1
Recycling of eIF2:GDP	NA	1	0.355	0.139	1	1
Regulated proteolysis of p75NTR	0.206	1	0.132	0.105	1	1
Regulation of AMPK activity via LKB1	0.0625	1	0.892	0.0741	1	1
Regulation of actin dynamics for phagocytic cup formation	0.445	1	0.854	0.984	1	1
Removal of DNA patch containing abasic residue	0.0748	1	0.618	0.262	1	1
Resolution of AP sites via the multiple-nucleotide patch replacement pathway	0.0906	1	0.567	0.316	1	1
Resolution of Abasic Sites (AP sites)	0.0668	1	0.843	0.362	1	1
Rev-mediated nuclear export of HIV RNA	0.112	1	0.831	0.606	1	1
Role of phospholipids in phagocytosis	0.989	1	0.32	0.221	1	1
SOS-mediated signalling	1	0.364	0.489	0.999	1	1
Signal transduction by L1	0.916	1	0.957	0.589	1	1
Signaling by NODAL	0.914	1	0.784	0.717	1	1
Signaling by NOTCH2	0.412	1	0.83	0.395	1	1
Signaling by TGF-beta Receptor Complex	0.441	1	0.837	0.902	1	1
Signaling by the B Cell Receptor (BCR)	1	0.3	0.131	0.0107	1	1
Synthesis of PIPs at the late endosome membrane	NA	1	0.943	0.658	1	1
Synthesis of Prostaglandins (PG) and Thromboxanes (TX)	0.623	1	0.792	0.064	1	1
Synthesis, Secretion, and Inactivation of Glucagon-like Peptide-1 (GLP-1)	0.00596	0.0387	1	0.0388	1	1
TGF-beta receptor signaling in EMT (epithelial to mesenchymal transition)	0.609	1	0.592	0.873	1	1
TRAF6 mediated induction of TAK1 complex	0.125	1	0.494	0.78	1	1
The phototransduction cascade	0.872	1	0.979	0.8	1	1
Transcription-coupled NER (TC-NER)	0.534	1	0.955	0.287	1	1
Translation	0.402	1	0.0179	0.032	1	1
Transport and synthesis of PAPS	NA	1	0.482	0.304	1	1
mTORC1-mediated signalling	NA	1	0.985	0.0316	1	1
p75 NTR receptor-mediated signalling	0.969	1	0.603	0.0261	1	1
p75NTR regulates axonogenesis	NA	1	NA	0.741	1	1
Positive control gene set for BMI	NA	NA	NA	NA	NA	NA
Positive control gene set for coronary heart disease	NA	NA	NA	NA	NA	NA
Positive control gene set for HbA1c	NA	NA	NA	NA	NA	NA
Positive control gene set for HDLC	NA	NA	NA	NA	NA	NA
Positive control gene set for Height	NA	NA	NA	NA	NA	NA
Positive control gene set for Insulin	NA	NA	NA	NA	NA	NA
Positive control gene set for LDLC	NA	NA	NA	NA	NA	NA
Positive control gene set for Monogenic Diabetes	NA	NA	NA	NA	NA	NA
Positive control gene set for Obesity	NA	NA	NA	NA	NA	NA
5-Phosphoribose 1-diphosphate biosynthesis	NA	NA	NA	NA	NA	NA
ABH2 mediated Reversal of Alkylation Damage	NA	NA	NA	NA	NA	NA
ABH3 mediated Reversal of Alkylation Damage	NA	NA	NA	NA	NA	NA
Abnormal conversion of 2-oxoglutarate to 2-hydroxyglutarate	NA	NA	NA	NA	NA	NA
Acetylation	NA	NA	NA	NA	NA	NA
Acrosome Reaction	NA	NA	NA	NA	NA	NA
Activation and oligomerization of BAK protein	NA	NA	NA	NA	NA	NA
Activation of CaMK IV	NA	NA	NA	NA	NA	NA
Activation of Na-permeable Kainate Receptors	NA	NA	NA	NA	NA	NA
Activation, translocation and oligomerization of BAX	NA	NA	NA	NA	NA	NA
Adrenaline signalling through Alpha-2 adrenergic receptor	NA	NA	NA	NA	NA	NA
Agmatine biosynthesis	NA	NA	NA	NA	NA	NA
Alpha-defensins	NA	NA	NA	NA	NA	NA
Amine Oxidase reactions	NA	NA	NA	NA	NA	NA
Amino Acid conjugation	NA	NA	NA	NA	NA	NA
Amplification of signal from unattached kinetochores via a MAD2 inhibitory signal	NA	NA	NA	NA	NA	NA
Amplification of signal from the kinetochores	NA	NA	NA	NA	NA	NA
Antagonism of Activin by Follistatin	NA	NA	NA	NA	NA	NA
Arachidonate production from DAG	NA	NA	NA	NA	NA	NA
Aromatic amines can be N-hydroxylated or N-dealkylated by CYP1A2	NA	NA	NA	NA	NA	NA
Assembly of Viral Components at the Budding Site	NA	NA	NA	NA	NA	NA
Autointegration results in viral DNA circles	NA	NA	NA	NA	NA	NA
Binding and entry of HIV virion	NA	NA	NA	NA	NA	NA
Biosynthesis of A2E, implicated in retinal degradation	NA	NA	NA	NA	NA	NA
BoNT Light Chain Types A, C1, E cleave SNAP-25	NA	NA	NA	NA	NA	NA
BoNT Light Chain Types B, D, and F cleave VAMP/Synaptobrevin	NA	NA	NA	NA	NA	NA
Budding	NA	NA	NA	NA	NA	NA
C6 deamination of adenosine	NA	NA	NA	NA	NA	NA
COX reactions	NA	NA	NA	NA	NA	NA
CaMK IV-mediated phosphorylation of CREB	NA	NA	NA	NA	NA	NA
Ceramide signalling	NA	NA	NA	NA	NA	NA
Conjugation of benzoate with glycine	NA	NA	NA	NA	NA	NA
Conjugation of carboxylic acids	NA	NA	NA	NA	NA	NA
Conjugation of phenylacetate with glutamine	NA	NA	NA	NA	NA	NA
Conjugation of salicylate with glycine	NA	NA	NA	NA	NA	NA
Cysteine formation from homocysteine	NA	NA	NA	NA	NA	NA
DNA Damage Recognition in GG-NER	NA	NA	NA	NA	NA	NA
DNA Damage Reversal	NA	NA	NA	NA	NA	NA
Degradation of GABA	NA	NA	NA	NA	NA	NA
Dopamine clearance from the synaptic cleft	NA	NA	NA	NA	NA	NA
ERK1 activation	NA	NA	NA	NA	NA	NA
ERK2 activation	NA	NA	NA	NA	NA	NA
Entry of Influenza Virion into Host Cell via Endocytosis	NA	NA	NA	NA	NA	NA
Enzymatic degradation of Dopamine by monoamine oxidase	NA	NA	NA	NA	NA	NA
Enzymatic degradation of dopamine by COMT	NA	NA	NA	NA	NA	NA
Estrogen biosynthesis	NA	NA	NA	NA	NA	NA
FGFR1c and Klotho ligand binding and activation	NA	NA	NA	NA	NA	NA
FMO oxidizes nucleophiles	NA	NA	NA	NA	NA	NA
Ficolins bind to repetitive carbohydrate structures on the target cell surface	NA	NA	NA	NA	NA	NA
Formation of editosomes by ADAR proteins	NA	NA	NA	NA	NA	NA
Formation of the Editosome	NA	NA	NA	NA	NA	NA
Formation of the active cofactor, UDP-glucuronate	NA	NA	NA	NA	NA	NA
Fructose catabolism	NA	NA	NA	NA	NA	NA
Fusion and Uncoating of the Influenza Virion	NA	NA	NA	NA	NA	NA
Fusion of the Influenza Virion to the Host Cell Endosome	NA	NA	NA	NA	NA	NA
GABA synthesis	NA	NA	NA	NA	NA	NA
Hydrolysis of LPE	NA	NA	NA	NA	NA	NA
Hydroxycarboxylic acid-binding receptors	NA	NA	NA	NA	NA	NA
Hypusine synthesis from eIF5A-lysine	NA	NA	NA	NA	NA	NA
Influenza Virus Induced Apoptosis	NA	NA	NA	NA	NA	NA
Inhibition of HSL	NA	NA	NA	NA	NA	NA
Inhibition of Host mRNA Processing and RNA Silencing	NA	NA	NA	NA	NA	NA
Inhibition of IFN-beta	NA	NA	NA	NA	NA	NA
Inhibition of Interferon Synthesis	NA	NA	NA	NA	NA	NA
Inhibition of PKR	NA	NA	NA	NA	NA	NA
Inhibition of TSC complex formation by PKB	NA	NA	NA	NA	NA	NA
Innate Immune System	NA	NA	NA	NA	NA	NA
Insulin effects increased synthesis of Xylulose-5-Phosphate	NA	NA	NA	NA	NA	NA
Integration of viral DNA into host genomic DNA	NA	NA	NA	NA	NA	NA
Interaction With Cumulus Cells	NA	NA	NA	NA	NA	NA
Interactions of Tat with host cellular proteins	NA	NA	NA	NA	NA	NA
Interconversion of polyamines	NA	NA	NA	NA	NA	NA
Metabolism of serotonin	NA	NA	NA	NA	NA	NA
Microtubule-dependent trafficking of connexons from Golgi to the plasma membrane	NA	NA	NA	NA	NA	NA
Minus-strand DNA synthesis	NA	NA	NA	NA	NA	NA
Mitochondrial Uncoupling Proteins	NA	NA	NA	NA	NA	NA
Mitochondrial transcription initiation	NA	NA	NA	NA	NA	NA
Mitochondrial transcription termination	NA	NA	NA	NA	NA	NA
Mitotic Metaphase/Anaphase Transition	NA	NA	NA	NA	NA	NA
Monoamines are oxidized to aldehydes by MAOA and MAOB, producing NH3 and H2O2	NA	NA	NA	NA	NA	NA
Mtb iron assimilation by chelation	NA	NA	NA	NA	NA	NA
NADPH regeneration	NA	NA	NA	NA	NA	NA
NOSIP mediated eNOS trafficking	NA	NA	NA	NA	NA	NA
Na+-dependent glucose transporters	NA	NA	NA	NA	NA	NA
Nectin/Necl trans heterodimerization	NA	NA	NA	NA	NA	NA
Nef mediated downregulation of CD28 cell surface expression	NA	NA	NA	NA	NA	NA
Nicotinamide salvaging	NA	NA	NA	NA	NA	NA
PDE3B signalling	NA	NA	NA	NA	NA	NA
PI and PC transport between ER and Golgi membranes	NA	NA	NA	NA	NA	NA
PLC-mediated hydrolysis of PIP2	NA	NA	NA	NA	NA	NA
Packaging of Eight RNA Segments	NA	NA	NA	NA	NA	NA
Plus-strand DNA synthesis	NA	NA	NA	NA	NA	NA
Polo-like kinase mediated events	NA	NA	NA	NA	NA	NA
Polyamines are oxidized to amines, aldehydes and H2O2 by PAOs	NA	NA	NA	NA	NA	NA
Proline catabolism	NA	NA	NA	NA	NA	NA
Proton-coupled neutral amino acid transporters	NA	NA	NA	NA	NA	NA
Pyrophosphate hydrolysis	NA	NA	NA	NA	NA	NA
Reactions specific to the hybrid N-glycan synthesis pathway	NA	NA	NA	NA	NA	NA
Regulation by TREX1	NA	NA	NA	NA	NA	NA
Regulation of PAK-2p34 activity by PS-GAP/RHG10	NA	NA	NA	NA	NA	NA
Release	NA	NA	NA	NA	NA	NA
Release of apoptotic factors from the mitochondria	NA	NA	NA	NA	NA	NA
Resolution of D-loop structures	NA	NA	NA	NA	NA	NA
Resolution of D-loop structures through Holliday junction intermediates	NA	NA	NA	NA	NA	NA
Response of Mtb to phagocytosis	NA	NA	NA	NA	NA	NA
Reversal of Alkylation Damage By DNA Dioxygenases	NA	NA	NA	NA	NA	NA
Reverse Transcription of HIV RNA	NA	NA	NA	NA	NA	NA
Serine biosynthesis	NA	NA	NA	NA	NA	NA
Serotonin clearance from the synaptic cleft	NA	NA	NA	NA	NA	NA
Signaling by FGFR1 amplification mutants	NA	NA	NA	NA	NA	NA
Signaling by FGFR2 amplification mutants	NA	NA	NA	NA	NA	NA
Signaling by FGFR4 mutants	NA	NA	NA	NA	NA	NA
Signalling to ERK5	NA	NA	NA	NA	NA	NA
Sperm:Oocyte Membrane Binding	NA	NA	NA	NA	NA	NA
Sterols are 12-hydroxylated by CYP8B1	NA	NA	NA	NA	NA	NA
Stimulation of the cell death response by PAK-2p34	NA	NA	NA	NA	NA	NA
Synthesis of CL	NA	NA	NA	NA	NA	NA
Synthesis of Dolichyl-phosphate	NA	NA	NA	NA	NA	NA
Synthesis of Hepoxilins (HX) and Trioxilins (TrX)	NA	NA	NA	NA	NA	NA
Synthesis of IPs in the ER lumen	NA	NA	NA	NA	NA	NA
Synthesis of PI	NA	NA	NA	NA	NA	NA
Synthesis of PS	NA	NA	NA	NA	NA	NA
Synthesis of dolichyl-phosphate-glucose	NA	NA	NA	NA	NA	NA
TRKA activation by NGF	NA	NA	NA	NA	NA	NA
TWIK related potassium channel (TREK)	NA	NA	NA	NA	NA	NA
TWIK-related alkaline pH activated K+ channel (TALK)	NA	NA	NA	NA	NA	NA
TWIK-related spinal cord K+ channel (TRESK)	NA	NA	NA	NA	NA	NA
TWIK-releated acid-sensitive K+ channel (TASK)	NA	NA	NA	NA	NA	NA
Tandem pore domain halothane-inhibited K+ channel (THIK)	NA	NA	NA	NA	NA	NA
The AIM2 inflammasome	NA	NA	NA	NA	NA	NA
The IPAF inflammasome	NA	NA	NA	NA	NA	NA
The fatty acid cycling model	NA	NA	NA	NA	NA	NA
The proton buffering model	NA	NA	NA	NA	NA	NA
Trafficking of dietary sterols	NA	NA	NA	NA	NA	NA
Transcription from mitochondrial promoters	NA	NA	NA	NA	NA	NA
Transcriptional activation of cell cycle inhibitor p21	NA	NA	NA	NA	NA	NA
Transcriptional activation of p53 responsive genes	NA	NA	NA	NA	NA	NA
Transfer of LPS from LBP carrier to CD14	NA	NA	NA	NA	NA	NA
Translesion synthesis by HREV1	NA	NA	NA	NA	NA	NA
Translesion synthesis by Pol eta	NA	NA	NA	NA	NA	NA
Translesion synthesis by Pol zeta	NA	NA	NA	NA	NA	NA
Translocation of BoNT Light chain	NA	NA	NA	NA	NA	NA
Transmembrane transport of small molecules	NA	NA	NA	NA	NA	NA
Transport of Glycerol from Adipocytes to the Liver by Aquaporins	NA	NA	NA	NA	NA	NA
Transport of HA trimer, NA tetramer and M2 tetramer from the endoplasmic reticulum to the Golgi Apparatus	NA	NA	NA	NA	NA	NA
Transport of connexons to the plasma membrane	NA	NA	NA	NA	NA	NA
Transport of fatty acids	NA	NA	NA	NA	NA	NA
Uncoating of the HIV Virion	NA	NA	NA	NA	NA	NA
Uncoating of the Influenza Virion	NA	NA	NA	NA	NA	NA
Vasopressin-like receptors	NA	NA	NA	NA	NA	NA
Viral RNP Complexes in the Host Cell Nucleus	NA	NA	NA	NA	NA	NA
Virus Assembly and Release	NA	NA	NA	NA	NA	NA
Vitamins B6 activation to pyridoxal phosphate	NA	NA	NA	NA	NA	NA
Vpr-mediated induction of apoptosis by mitochondrial outer membrane permeabilization	NA	NA	NA	NA	NA	NA
betaKlotho-mediated ligand binding	NA	NA	NA	NA	NA	NA
cRNA Synthesis	NA	NA	NA	NA	NA	NA
mRNA Editing: A to I Conversion	NA	NA	NA	NA	NA	NA
mRNA Editing: C to U Conversion	NA	NA	NA	NA	NA	NA
phospho-PLA2 pathway	NA	NA	NA	NA	NA	NA
t(4;14) translocations of FGFR3	NA	NA	NA	NA	NA	NA
vRNA Synthesis	NA	NA	NA	NA	NA	NA
Positive control gene set for T2DM	NA	NA	NA	NA	NA	NA
Positive control gene set for TC	NA	NA	NA	NA	NA	NA
Positive control gene set for TG	NA	NA	NA	NA	NA	NA
